# Supplementary material for: (4-Chloro­benzohydrazidato-κ2 N′,O)[2-(4-chloro­benzoyl­hydrazono-κ2 N,O)propionato(2−)-κO]oxidovanadium(V)
Source: Acta Crystallogr Sect E Struct Rep Online. 2009 Jun 6;65(Pt 7):m718. doi: 10.1107/S1600536809019928 (PMC2969368; doi:10.1107/S1600536809019928)
Supplement: Supplementary file 1 [file e-65-0m718-sup1.cif]

##############################################################################
###                                                                        ###
###        Electronic paper (Acta Crystallographica Section E)             ###
###                                                                        ###
##############################################################################
#                                                                            #
# This CIF contains the data in a paper accepted for publication in Acta     #
# Crystallographica Section E. It conforms to the requirements of Notes      #
# for Authors for Section E, and has been peer reviewed under the auspices   #
# of the IUCr Commission on Journals.                                        #
#                                                                            #
# Full details of the Crystallographic Information File format               #
# are given in the paper "The Crystallographic Information File (CIF):       #
# a New Standard Archive File for Crystallography" by S. R. Hall, F. H.      #
# Allen and I. D. Brown [Acta Cryst. (1991), A47, 655-685].                  #
#                                                                            #
# The current version of the core CIF dictionary is obtainable from          #
# ftp://ftp.iucr.org/pub/cif_core.dic. The current version number is 2.4.    #
#                                                                            #
# Software is freely available for graphical display of the structure(s) in  #
# this CIF.  For information consult the CIF home page http://www.iucr.org/  #
# cif/home.html                                                              #
#                                                                            #
# This file may be used for bona fide research purposes within the           #
# scientific community so long as proper attribution is given to the journal # 
# article from which it was obtained.                                        #
#                                                                            #
##############################################################################
                                             
data_global
_audit_creation_method     SHELXL-97
_journal_date_recd_electronic     2009-05-21
_journal_date_accepted     2009-05-26
_journal_name_full     'Acta Crystallographica, Section E'
_journal_year     2009
_journal_volume     65
_journal_issue      7
_journal_page_first     m718
_journal_page_last     m718
_journal_paper_category     QM
_journal_coeditor_code     XU2529
_publ_contact_author
;
     Dr. Seik Weng Ng
     Department of Chemistry
     University of Malaya
     50603 Kuala Lumpur
     Malaysia
;
_publ_contact_author_email     seikweng@um.edu.my
_publ_contact_author_fax     '03 7967 4193'
_publ_contact_author_phone     '03 7967 6778'
_publ_section_title
;\
(4-Chlorobenzohydrazidato-\k^2^<i>N</i>',<i>O</i>)[2-(4-chlorobenzoylhydrazono-\
\k^2^<i>N</i>,<i>O</i>)propionato(2-)-\k<i>O</i>]oxidovanadium(V)
;
loop_
    _publ_author_name
    _publ_author_address
    'Wong, Hon Wee'
;
     Department of Chemistry
     University of Malaya
     50603 Kuala Lumpur
     Malaysia
;
    'Lo, Kong Mun'
;
     Department of Chemistry
     University of Malaya
     50603 Kuala Lumpur
     Malaysia
;
    'Ng, Seik Weng'
;
     Department of Chemistry
     University of Malaya
     50603 Kuala Lumpur
     Malaysia
;
_publ_section_synopsis     .
data_I
_audit_creation_method     SHELXL-97
_chemical_name_systematic
;
(4-Chlorobenzohydrazidato-\k^2^<i>N</i>',<i>O</i>)[2-(4-
chlorobenzoylhydrazono-\k^2^<i>N</i>,<i>O</i>)propionato(2-)-
\k<i>O</i>]oxidovanadium(V)
;
_chemical_name_common     ?
_chemical_formula_moiety     'C17 H13 Cl2 N4 O5 V'
_chemical_formula_sum     'C17 H13 Cl2 N4 O5 V'
_chemical_formula_iupac     '[V (C7 H6 Cl N2 O) (C10 H7 Cl N2 O3) O]'
_chemical_formula_weight     475.15
_chemical_melting_point     ?
_symmetry_cell_setting     Monoclinic
_symmetry_space_group_name_H-M     'C 2/c'
_symmetry_space_group_name_Hall     '-C 2yc'
loop_
    _symmetry_equiv_pos_as_xyz
    'x, y, z'
    'x, -y, z+1/2'
    'x+1/2, y+1/2, z'
    'x+1/2, -y+1/2, z+1/2'
    '-x, -y, -z'
    '-x, y, -z-1/2'
    '-x+1/2, -y+1/2, -z'
    '-x+1/2, y+1/2, -z-1/2'
_cell_length_a     26.628(2)
_cell_length_b     5.7109(3)
_cell_length_c     24.7720(10)
_cell_angle_alpha     90.00
_cell_angle_beta     100.396(3)
_cell_angle_gamma     90.00
_cell_volume     3705.2(4)
_cell_formula_units_Z     8
_cell_measurement_reflns_used     957
_cell_measurement_theta_min     2.5
_cell_measurement_theta_max     23.1
_cell_measurement_temperature     119(2)
_exptl_crystal_description     Prism
_exptl_crystal_colour     Orange
_exptl_crystal_size_max     0.40
_exptl_crystal_size_mid     0.04
_exptl_crystal_size_min     0.04
_exptl_crystal_density_diffrn     1.704
_exptl_crystal_density_meas     ?
_exptl_crystal_density_method     'not measured'
_exptl_crystal_F_000     1920
_exptl_absorpt_coefficient_mu     0.864
_exptl_absorpt_correction_type     Multi-scan
_exptl_absorpt_process_details     '(SADABS; Sheldrick, 1996)'
_exptl_absorpt_correction_T_min     0.7238
_exptl_absorpt_correction_T_max     0.9663
_diffrn_ambient_temperature     123(2)
_diffrn_radiation_type     MoK\a
_diffrn_radiation_wavelength     0.71073
_diffrn_radiation_source     'fine-focus sealed tube'
_diffrn_radiation_monochromator     graphite
_diffrn_measurement_device_type     'Bruker SMART APEX'
_diffrn_measurement_method     \w
_diffrn_detector_area_resol_mean     ?
_diffrn_reflns_number     11303
_diffrn_reflns_av_R_equivalents     0.1744
_diffrn_reflns_av_sigmaI/netI     0.1653
_diffrn_reflns_theta_min     1.56
_diffrn_reflns_theta_max     27.50
_diffrn_reflns_theta_full     27.50
_diffrn_measured_fraction_theta_max     0.980
_diffrn_measured_fraction_theta_full     0.980
_diffrn_reflns_limit_h_min     -34
_diffrn_reflns_limit_h_max     34
_diffrn_reflns_limit_k_min     -7
_diffrn_reflns_limit_k_max     7
_diffrn_reflns_limit_l_min     -32
_diffrn_reflns_limit_l_max     30
_diffrn_standards_number     0
_diffrn_standards_interval_count     0
_diffrn_standards_interval_time     0
_diffrn_standards_decay_%     0
_reflns_number_total     4189
_reflns_number_gt     2154
_reflns_threshold_expression     I>2\s(I)
_refine_ls_structure_factor_coef     Fsqd
_refine_ls_matrix_type     full
_refine_ls_R_factor_all     0.1457
_refine_ls_R_factor_gt     0.0586
_refine_ls_wR_factor_gt     0.1232
_refine_ls_wR_factor_ref     0.1753
_refine_ls_goodness_of_fit_ref     0.967
_refine_ls_restrained_S_all     0.967
_refine_ls_number_reflns     4189
_refine_ls_number_parameters     239
_refine_ls_number_restraints     0
_refine_ls_hydrogen_treatment     constr
_refine_ls_weighting_scheme     calc
_refine_ls_weighting_details
                 'calc w=1/[\s^2^(Fo^2^)+(0.0714P)^2^] where P=(Fo^2^+2Fc^2^)/3'
_atom_sites_solution_hydrogens     geom
_atom_sites_solution_primary     direct
_atom_sites_solution_secondary     difmap
_refine_ls_shift/su_max     0.001
_refine_ls_shift/su_mean     0.001
_refine_diff_density_max     1.399
_refine_diff_density_min     -1.201
_refine_ls_extinction_method     none
_refine_ls_extinction_coef     ?
loop_
    _atom_type_symbol
    _atom_type_description
    _atom_type_scat_dispersion_real
    _atom_type_scat_dispersion_imag
    _atom_type_scat_source
    'C' 'C' 0.0033 0.0016
                         'International Tables Vol C Tables 4.2.6.8 and 6.1.1.4'
    'H' 'H' 0.0000 0.0000
                         'International Tables Vol C Tables 4.2.6.8 and 6.1.1.4'
    'N' 'N' 0.0061 0.0033
                         'International Tables Vol C Tables 4.2.6.8 and 6.1.1.4'
    'O' 'O' 0.0106 0.0060
                         'International Tables Vol C Tables 4.2.6.8 and 6.1.1.4'
    'Cl' 'Cl' 0.1484 0.1585
                         'International Tables Vol C Tables 4.2.6.8 and 6.1.1.4'
    'V' 'V' 0.3005 0.5294
                         'International Tables Vol C Tables 4.2.6.8 and 6.1.1.4'
_computing_data_collection     'APEX2 (Bruker, 2008)'
_computing_cell_refinement     'SAINT (Bruker, 2008)'
_computing_data_reduction     'SAINT (Bruker, 2008)'
_computing_structure_solution     'SHELXS97 (Sheldrick, 2008)'
_computing_structure_refinement     'SHELXL97 (Sheldrick, 2008)'
_computing_molecular_graphics     'X-SEED (Barbour, 2001)'
_computing_publication_material     'publCIF (Westrip, 2009)'
loop_
    _atom_site_type_symbol
    _atom_site_label
    _atom_site_fract_x
    _atom_site_fract_y
    _atom_site_fract_z
    _atom_site_U_iso_or_equiv
    _atom_site_adp_type
    _atom_site_calc_flag
    _atom_site_refinement_flags
    _atom_site_occupancy
    _atom_site_disorder_assembly
    _atom_site_disorder_group
    V V1 0.66692(3) 0.32434(15) 0.27882(4) 0.0216(3) Uani d . 1 . .
    Cl Cl1 0.44158(5) 0.7483(2) 0.46938(6) 0.0289(4) Uani d . 1 . .
    Cl Cl2 0.84139(5) -0.6026(2) 0.53131(6) 0.0294(4) Uani d . 1 . .
    O O1 0.67515(13) 0.1122(6) 0.21738(17) 0.0236(9) Uani d . 1 . .
    O O2 0.63441(13) -0.1245(6) 0.15164(17) 0.0281(9) Uani d . 1 . .
    O O3 0.62899(12) 0.4195(6) 0.33748(16) 0.0237(9) Uani d . 1 . .
    O O4 0.69433(12) 0.0349(6) 0.33560(16) 0.0222(9) Uani d . 1 . .
    O O5 0.65919(13) 0.5607(6) 0.24415(18) 0.0296(10) Uani d . 1 . .
    N N1 0.60013(15) 0.1326(7) 0.2650(2) 0.0203(10) Uani d . 1 . .
    N N2 0.56469(15) 0.1678(7) 0.2986(2) 0.0236(11) Uani d . 1 . .
    N N3 0.76603(15) 0.2341(7) 0.34041(19) 0.0206(10) Uani d . 1 . .
    H H3 0.7990 0.2555 0.3516 0.025 Uiso calc R 1 . .
    N N4 0.73671(15) 0.3820(7) 0.3060(2) 0.0215(10) Uani d . 1 . .
    H H4 0.7506 0.5106 0.2958 0.026 Uiso calc R 1 . .
    C C1 0.63701(18) -0.0159(9) 0.1950(3) 0.0228(12) Uani d . 1 . .
    C C2 0.59319(18) -0.0213(9) 0.2266(2) 0.0225(12) Uani d . 1 . .
    C C3 0.55037(18) -0.1879(9) 0.2136(3) 0.0280(14) Uani d . 1 . .
    H H3A 0.5521 -0.3016 0.2435 0.042 Uiso calc R 1 . .
    H H3B 0.5526 -0.2702 0.1794 0.042 Uiso calc R 1 . .
    H H3C 0.5180 -0.1025 0.2092 0.042 Uiso calc R 1 . .
    C C4 0.58356(18) 0.3289(8) 0.3341(3) 0.0221(12) Uani d . 1 . .
    C C5 0.55047(11) 0.4234(5) 0.37140(15) 0.0196(12) Uani d G 1 . .
    C C6 0.50488(12) 0.3112(5) 0.37506(15) 0.0239(13) Uani d G 1 . .
    H H6 0.4965 0.1671 0.3565 0.029 Uiso calc R 1 . .
    C C7 0.47159(10) 0.4100(5) 0.40592(17) 0.0249(13) Uani d G 1 . .
    H H7A 0.4404 0.3333 0.4084 0.030 Uiso calc R 1 . .
    C C8 0.48390(11) 0.6209(5) 0.43310(15) 0.0227(12) Uani d G 1 . .
    C C9 0.52949(12) 0.7331(5) 0.42944(15) 0.0239(12) Uani d G 1 . .
    H H9 0.5379 0.8772 0.4480 0.029 Uiso calc R 1 . .
    C C10 0.56278(10) 0.6343(5) 0.39859(16) 0.0254(13) Uani d G 1 . .
    H H10 0.5939 0.7110 0.3961 0.031 Uiso calc R 1 . .
    C C11 0.74052(18) 0.0506(8) 0.3562(2) 0.0186(12) Uani d . 1 . .
    C C12 0.76740(11) -0.1137(5) 0.39758(13) 0.0222(13) Uani d G 1 . .
    C C13 0.73990(8) -0.3013(5) 0.41306(14) 0.0245(13) Uani d G 1 . .
    H H13 0.7054 -0.3249 0.3958 0.029 Uiso calc R 1 . .
    C C14 0.76286(11) -0.4543(5) 0.45377(15) 0.0241(12) Uani d G 1 . .
    H H14 0.7441 -0.5825 0.4644 0.029 Uiso calc R 1 . .
    C C15 0.81333(11) -0.4198(5) 0.47899(13) 0.0251(13) Uani d G 1 . .
    C C16 0.84083(9) -0.2323(6) 0.46350(14) 0.0273(13) Uani d G 1 . .
    H H16 0.8753 -0.2087 0.4807 0.033 Uiso calc R 1 . .
    C C17 0.81787(10) -0.0792(5) 0.42280(15) 0.0251(13) Uani d G 1 . .
    H H17 0.8367 0.0489 0.4122 0.030 Uiso calc R 1 . .
loop_
    _atom_site_aniso_label
    _atom_site_aniso_U_11
    _atom_site_aniso_U_22
    _atom_site_aniso_U_33
    _atom_site_aniso_U_12
    _atom_site_aniso_U_13
    _atom_site_aniso_U_23
    V1 0.0156(4) 0.0218(5) 0.0292(7) 0.0012(4) 0.0087(4) 0.0014(4)
    Cl1 0.0244(6) 0.0351(8) 0.0291(9) 0.0057(5) 0.0097(6) -0.0082(6)
    Cl2 0.0273(7) 0.0282(7) 0.0332(10) 0.0029(6) 0.0066(6) 0.0046(7)
    O1 0.0189(17) 0.0246(19) 0.028(2) 0.0046(15) 0.0074(17) 0.0015(17)
    O2 0.0217(18) 0.040(2) 0.024(3) 0.0046(17) 0.0079(17) -0.004(2)
    O3 0.0151(16) 0.0256(19) 0.031(3) -0.0022(14) 0.0067(17) -0.0060(18)
    O4 0.0150(16) 0.0225(18) 0.029(3) -0.0032(14) 0.0048(17) -0.0022(17)
    O5 0.0269(19) 0.025(2) 0.039(3) 0.0037(16) 0.013(2) 0.0060(19)
    N1 0.018(2) 0.019(2) 0.027(3) 0.0043(17) 0.011(2) 0.003(2)
    N2 0.018(2) 0.024(2) 0.032(3) 0.0009(18) 0.014(2) -0.004(2)
    N3 0.0137(19) 0.025(2) 0.023(3) 0.0018(17) 0.0037(18) 0.005(2)
    N4 0.020(2) 0.018(2) 0.028(3) -0.0018(17) 0.009(2) 0.000(2)
    C1 0.016(2) 0.020(3) 0.033(4) 0.003(2) 0.004(2) -0.001(3)
    C2 0.016(2) 0.021(3) 0.030(4) 0.004(2) 0.004(2) 0.003(3)
    C3 0.018(2) 0.032(3) 0.036(4) -0.004(2) 0.010(3) -0.007(3)
    C4 0.018(2) 0.017(2) 0.032(4) 0.000(2) 0.005(2) 0.004(3)
    C5 0.019(2) 0.020(3) 0.021(3) 0.002(2) 0.006(2) -0.003(2)
    C6 0.022(2) 0.021(3) 0.029(4) -0.003(2) 0.006(2) -0.007(3)
    C7 0.021(3) 0.021(3) 0.034(4) 0.000(2) 0.009(3) -0.001(3)
    C8 0.022(2) 0.023(3) 0.023(3) 0.005(2) 0.006(2) -0.004(2)
    C9 0.026(3) 0.026(3) 0.019(3) 0.000(2) 0.003(2) -0.005(2)
    C10 0.017(2) 0.028(3) 0.033(4) -0.001(2) 0.006(2) -0.003(3)
    C11 0.017(2) 0.022(3) 0.017(3) -0.003(2) 0.005(2) -0.004(2)
    C12 0.019(2) 0.018(3) 0.031(4) 0.002(2) 0.011(2) -0.008(2)
    C13 0.016(2) 0.024(3) 0.036(4) -0.003(2) 0.011(2) -0.006(3)
    C14 0.026(3) 0.024(3) 0.023(3) -0.002(2) 0.006(2) 0.000(3)
    C15 0.023(3) 0.027(3) 0.027(4) 0.007(2) 0.009(3) 0.002(3)
    C16 0.014(2) 0.032(3) 0.035(4) -0.001(2) 0.003(2) 0.003(3)
    C17 0.023(3) 0.024(3) 0.029(4) -0.003(2) 0.007(3) 0.005(3)
loop_
    _geom_bond_atom_site_label_1
    _geom_bond_atom_site_label_2
    _geom_bond_site_symmetry_2
    _geom_bond_distance
    _geom_bond_publ_flag
    V1 N1 . 2.064(4) y
    V1 N4 . 1.888(4) y
    V1 O1 . 1.988(4) y
    V1 O3 . 1.989(3) y
    V1 O4 . 2.207(4) y
    V1 O5 . 1.593(4) y
    Cl1 C8 . 1.724(2) ?
    Cl2 C15 . 1.726(3) ?
    O1 C1 . 1.293(6) ?
    O2 C1 . 1.231(6) ?
    O3 C4 . 1.305(5) ?
    O4 C11 . 1.247(6) ?
    N1 C2 . 1.284(7) ?
    N1 N2 . 1.381(5) ?
    N2 C4 . 1.308(7) ?
    N3 N4 . 1.344(6) ?
    N3 C11 . 1.345(6) ?
    N3 H3 . 0.8800 ?
    N4 H4 . 0.8800 ?
    C1 C2 . 1.518(7) ?
    C2 C3 . 1.475(7) ?
    C3 H3A . 0.9800 ?
    C3 H3B . 0.9800 ?
    C3 H3C . 0.9800 ?
    C4 C5 . 1.489(5) ?
    C5 C6 . 1.3900 ?
    C5 C10 . 1.3900 ?
    C6 C7 . 1.3900 ?
    C6 H6 . 0.9500 ?
    C7 C8 . 1.3900 ?
    C7 H7A . 0.9500 ?
    C8 C9 . 1.3900 ?
    C9 C10 . 1.3900 ?
    C9 H9 . 0.9500 ?
    C10 H10 . 0.9500 ?
    C11 C12 . 1.476(6) ?
    C12 C13 . 1.3900 ?
    C12 C17 . 1.3900 ?
    C13 C14 . 1.3900 ?
    C13 H13 . 0.9500 ?
    C14 C15 . 1.3900 ?
    C14 H14 . 0.9500 ?
    C15 C16 . 1.3900 ?
    C16 C17 . 1.3900 ?
    C16 H16 . 0.9500 ?
    C17 H17 . 0.9500 ?
loop_
    _geom_angle_atom_site_label_1
    _geom_angle_atom_site_label_2
    _geom_angle_atom_site_label_3
    _geom_angle_site_symmetry_1
    _geom_angle_site_symmetry_3
    _geom_angle
    _geom_angle_publ_flag
    O5 V1 N4 . . 93.89(19) ?
    O5 V1 O1 . . 97.17(18) ?
    N4 V1 O1 . . 98.17(16) ?
    O5 V1 O3 . . 97.41(17) ?
    N4 V1 O3 . . 106.77(17) ?
    O1 V1 O3 . . 150.05(14) ?
    O5 V1 N1 . . 109.67(19) ?
    N4 V1 N1 . . 156.21(18) ?
    O1 V1 N1 . . 76.15(15) ?
    O3 V1 N1 . . 74.34(15) ?
    O5 V1 O4 . . 166.80(18) ?
    N4 V1 O4 . . 73.27(16) ?
    O1 V1 O4 . . 87.83(14) ?
    O3 V1 O4 . . 83.82(14) ?
    N1 V1 O4 . . 83.36(15) ?
    C1 O1 V1 . . 119.1(3) ?
    C4 O3 V1 . . 115.6(3) ?
    C11 O4 V1 . . 113.3(3) ?
    C2 N1 N2 . . 121.6(4) ?
    C2 N1 V1 . . 119.4(3) ?
    N2 N1 V1 . . 119.0(3) ?
    C4 N2 N1 . . 106.6(4) ?
    N4 N3 C11 . . 114.1(4) ?
    N4 N3 H3 . . 123.0 ?
    C11 N3 H3 . . 123.0 ?
    N3 N4 V1 . . 122.6(3) ?
    N3 N4 H4 . . 118.7 ?
    V1 N4 H4 . . 118.7 ?
    O2 C1 O1 . . 125.1(5) ?
    O2 C1 C2 . . 120.8(5) ?
    O1 C1 C2 . . 114.1(5) ?
    N1 C2 C3 . . 127.3(5) ?
    N1 C2 C1 . . 110.3(4) ?
    C3 C2 C1 . . 122.4(5) ?
    C2 C3 H3A . . 109.5 ?
    C2 C3 H3B . . 109.5 ?
    H3A C3 H3B . . 109.5 ?
    C2 C3 H3C . . 109.5 ?
    H3A C3 H3C . . 109.5 ?
    H3B C3 H3C . . 109.5 ?
    O3 C4 N2 . . 124.2(5) ?
    O3 C4 C5 . . 117.5(4) ?
    N2 C4 C5 . . 118.3(4) ?
    C6 C5 C10 . . 120.0 ?
    C6 C5 C4 . . 119.7(3) ?
    C10 C5 C4 . . 120.1(3) ?
    C5 C6 C7 . . 120.0 ?
    C5 C6 H6 . . 120.0 ?
    C7 C6 H6 . . 120.0 ?
    C8 C7 C6 . . 120.0 ?
    C8 C7 H7A . . 120.0 ?
    C6 C7 H7A . . 120.0 ?
    C9 C8 C7 . . 120.0 ?
    C9 C8 Cl1 . . 120.02(18) ?
    C7 C8 Cl1 . . 119.94(18) ?
    C10 C9 C8 . . 120.0 ?
    C10 C9 H9 . . 120.0 ?
    C8 C9 H9 . . 120.0 ?
    C9 C10 C5 . . 120.0 ?
    C9 C10 H10 . . 120.0 ?
    C5 C10 H10 . . 120.0 ?
    O4 C11 N3 . . 116.7(5) ?
    O4 C11 C12 . . 123.9(4) ?
    N3 C11 C12 . . 119.4(4) ?
    C13 C12 C17 . . 120.0 ?
    C13 C12 C11 . . 117.9(3) ?
    C17 C12 C11 . . 122.0(3) ?
    C12 C13 C14 . . 120.0 ?
    C12 C13 H13 . . 120.0 ?
    C14 C13 H13 . . 120.0 ?
    C13 C14 C15 . . 120.0 ?
    C13 C14 H14 . . 120.0 ?
    C15 C14 H14 . . 120.0 ?
    C16 C15 C14 . . 120.0 ?
    C16 C15 Cl2 . . 119.67(19) ?
    C14 C15 Cl2 . . 120.29(19) ?
    C15 C16 C17 . . 120.0 ?
    C15 C16 H16 . . 120.0 ?
    C17 C16 H16 . . 120.0 ?
    C16 C17 C12 . . 120.0 ?
    C16 C17 H17 . . 120.0 ?
    C12 C17 H17 . . 120.0 ?
loop_
    _geom_torsion_atom_site_label_1
    _geom_torsion_atom_site_label_2
    _geom_torsion_atom_site_label_3
    _geom_torsion_atom_site_label_4
    _geom_torsion_site_symmetry_1
    _geom_torsion_site_symmetry_2
    _geom_torsion_site_symmetry_3
    _geom_torsion_site_symmetry_4
    _geom_torsion
    _geom_torsion_publ_flag
    O5 V1 O1 C1 . . . . -101.5(4) ?
    N4 V1 O1 C1 . . . . 163.5(4) ?
    O3 V1 O1 C1 . . . . 17.1(6) ?
    N1 V1 O1 C1 . . . . 7.1(4) ?
    O4 V1 O1 C1 . . . . 90.8(4) ?
    O5 V1 O3 C4 . . . . 104.1(4) ?
    N4 V1 O3 C4 . . . . -159.6(4) ?
    O1 V1 O3 C4 . . . . -14.5(5) ?
    N1 V1 O3 C4 . . . . -4.3(4) ?
    O4 V1 O3 C4 . . . . -89.1(4) ?
    O5 V1 O4 C11 . . . . -14.2(9) ?
    N4 V1 O4 C11 . . . . -0.7(3) ?
    O1 V1 O4 C11 . . . . 98.5(3) ?
    O3 V1 O4 C11 . . . . -110.3(3) ?
    N1 V1 O4 C11 . . . . 174.8(4) ?
    O5 V1 N1 C2 . . . . 91.9(4) ?
    N4 V1 N1 C2 . . . . -79.5(6) ?
    O1 V1 N1 C2 . . . . -0.8(4) ?
    O3 V1 N1 C2 . . . . -175.6(4) ?
    O4 V1 N1 C2 . . . . -90.2(4) ?
    O5 V1 N1 N2 . . . . -90.2(4) ?
    N4 V1 N1 N2 . . . . 98.4(5) ?
    O1 V1 N1 N2 . . . . 177.0(4) ?
    O3 V1 N1 N2 . . . . 2.2(3) ?
    O4 V1 N1 N2 . . . . 87.6(4) ?
    C2 N1 N2 C4 . . . . 178.1(5) ?
    V1 N1 N2 C4 . . . . 0.3(5) ?
    C11 N3 N4 V1 . . . . -4.0(6) ?
    O5 V1 N4 N3 . . . . 179.5(4) ?
    O1 V1 N4 N3 . . . . -82.7(4) ?
    O3 V1 N4 N3 . . . . 80.5(4) ?
    N1 V1 N4 N3 . . . . -8.6(7) ?
    O4 V1 N4 N3 . . . . 2.5(4) ?
    V1 O1 C1 O2 . . . . 167.7(4) ?
    V1 O1 C1 C2 . . . . -11.3(6) ?
    N2 N1 C2 C3 . . . . -3.4(8) ?
    V1 N1 C2 C3 . . . . 174.5(4) ?
    N2 N1 C2 C1 . . . . 177.9(4) ?
    V1 N1 C2 C1 . . . . -4.3(6) ?
    O2 C1 C2 N1 . . . . -169.2(5) ?
    O1 C1 C2 N1 . . . . 9.8(6) ?
    O2 C1 C2 C3 . . . . 12.0(8) ?
    O1 C1 C2 C3 . . . . -169.0(5) ?
    V1 O3 C4 N2 . . . . 6.8(7) ?
    V1 O3 C4 C5 . . . . -170.4(3) ?
    N1 N2 C4 O3 . . . . -4.5(7) ?
    N1 N2 C4 C5 . . . . 172.6(4) ?
    O3 C4 C5 C6 . . . . -170.8(4) ?
    N2 C4 C5 C6 . . . . 11.9(6) ?
    O3 C4 C5 C10 . . . . 15.1(6) ?
    N2 C4 C5 C10 . . . . -162.2(4) ?
    C10 C5 C6 C7 . . . . 0.0 ?
    C4 C5 C6 C7 . . . . -174.2(4) ?
    C5 C6 C7 C8 . . . . 0.0 ?
    C6 C7 C8 C9 . . . . 0.0 ?
    C6 C7 C8 Cl1 . . . . 177.7(3) ?
    C7 C8 C9 C10 . . . . 0.0 ?
    Cl1 C8 C9 C10 . . . . -177.7(3) ?
    C8 C9 C10 C5 . . . . 0.0 ?
    C6 C5 C10 C9 . . . . 0.0 ?
    C4 C5 C10 C9 . . . . 174.1(4) ?
    V1 O4 C11 N3 . . . . -1.1(6) ?
    V1 O4 C11 C12 . . . . 176.7(3) ?
    N4 N3 C11 O4 . . . . 3.1(7) ?
    N4 N3 C11 C12 . . . . -174.9(4) ?
    O4 C11 C12 C13 . . . . 2.1(6) ?
    N3 C11 C12 C13 . . . . 179.9(3) ?
    O4 C11 C12 C17 . . . . -174.7(4) ?
    N3 C11 C12 C17 . . . . 3.1(5) ?
    C17 C12 C13 C14 . . . . 0.0 ?
    C11 C12 C13 C14 . . . . -176.9(3) ?
    C12 C13 C14 C15 . . . . 0.0 ?
    C13 C14 C15 C16 . . . . 0.0 ?
    C13 C14 C15 Cl2 . . . . 177.6(3) ?
    C14 C15 C16 C17 . . . . 0.0 ?
    Cl2 C15 C16 C17 . . . . -177.6(3) ?
    C15 C16 C17 C12 . . . . 0.0 ?
    C13 C12 C17 C16 . . . . 0.0 ?
    C11 C12 C17 C16 . . . . 176.8(3) ?
loop_
    _geom_hbond_atom_site_label_D
    _geom_hbond_atom_site_label_H
    _geom_hbond_atom_site_label_A
    _geom_hbond_site_symmetry_A
    _geom_hbond_distance_DH
    _geom_hbond_distance_HA
    _geom_hbond_distance_DA
    _geom_hbond_angle_DHA
    _geom_hbond_publ_flag
    N3 H3 O2 8_656 0.88 1.92 2.744(5) 156 yes
    N4 H4 O1 8_656 0.88 2.14 2.840(5) 136 yes
