# Supplementary material for: (4-Chloro­benzohydrazidato-κ2 N′,O)[2-(4-chloro­benzoyl­hydrazono-κ2 N,O)propionato(2−)-κO]oxidovanadium(V)
Source: Acta Crystallogr Sect E Struct Rep Online. 2009 Jun 6;65(Pt 7):m718. doi: 10.1107/S1600536809019928 (PMC2969368; doi:10.1107/S1600536809019928)
Supplement: Supplementary file 2 [file e-65-0m718-Isup2.hkl]

# 
# h,k,l, Fc-squared, Fo-squared, sigma(Fo-squared) and status flag 
# 
data_I
_shelx_title '  C/2c' 
_shelx_refln_list_code          4 
_shelx_F_calc_maximum      425.21 
_exptl_crystal_F_000      1920.00 
_reflns_d_resolution_high  0.7697 
 
loop_ 
 _symmetry_equiv_pos_as_xyz 
 'x, y, z' 
 'x, -y, z+1/2' 
 'x+1/2, y+1/2, z' 
 'x+1/2, -y+1/2, z+1/2' 
 '-x, -y, -z' 
 '-x, y, -z-1/2' 
 '-x+1/2, -y+1/2, -z' 
 '-x+1/2, y+1/2, -z-1/2' 
 
_cell_length_a    26.6279 
_cell_length_b     5.7109 
_cell_length_c    24.7717 
_cell_angle_alpha  90.000 
_cell_angle_beta  100.396 
_cell_angle_gamma  90.000 
 
_shelx_F_squared_multiplier     1.000 
 
loop_ 
 _refln_index_h 
 _refln_index_k 
 _refln_index_l 
 _refln_F_squared_calc 
 _refln_F_squared_meas 
 _refln_F_squared_sigma 
 _refln_observed_status 
   2   0   0    24380.15    26865.06    394.68 o 
   4   0   0     1317.73     1571.38    164.82 o 
   6   0   0    24760.15    27285.61    647.58 o 
   8   0   0    19023.69    20030.14    650.82 o 
  10   0   0   150847.27   155961.53   1949.60 o 
  12   0   0    67264.79    67415.54   1409.91 o 
  14   0   0     6907.68     7722.23    562.94 o 
  16   0   0     1418.33     1843.09    350.23 o 
  18   0   0    19719.50    16915.16    894.70 o 
  20   0   0        1.01     -278.05    185.37 o 
  22   0   0      868.27     1277.04    407.88 o 
  24   0   0       20.80      212.08    303.39 o 
  26   0   0     3480.14     4173.22    663.42 o 
  28   0   0    20034.28    20362.21   1297.26 o 
  30   0   0    12101.17    13511.52   1148.96 o 
  32   0   0      273.27      563.15    449.28 o 
  34   0   0       17.16       20.59    420.12 o 
   1   1   0      556.59      315.95    193.03 o 
   5   1   0     3345.90     2863.12    142.67 o 
   7   1   0      741.36     1015.12    113.66 o 
   9   1   0      521.49      616.55    113.42 o 
  11   1   0     2191.72     2823.03    192.32 o 
  13   1   0     1239.97     1539.53    220.90 o 
  15   1   0     1876.96     1751.28    248.75 o 
  17   1   0     3612.80     3800.98    351.28 o 
  19   1   0       18.25      -16.43    158.46 o 
  21   1   0     6800.33     6692.57    495.49 o 
  23   1   0      996.58     1018.36    271.84 o 
  25   1   0      187.33       28.13    163.67 o 
  27   1   0      320.32      288.78    196.00 o 
  29   1   0        2.65      132.00    194.23 o 
  31   1   0      112.02      243.44    235.51 o 
  33   1   0       49.10      353.80    256.73 o 
   0   2   0     7194.93     6871.25    261.28 o 
   4   2   0     5215.53      313.52    568.88 o 
   6   2   0     2729.48     2688.35    354.53 o 
   8   2   0    11498.63    11534.27    594.91 o 
  10   2   0     9862.60    10403.93    408.09 o 
  12   2   0     2251.01     2107.60    186.46 o 
  14   2   0      495.69      575.87    142.66 o 
  16   2   0      198.30      204.08    126.30 o 
  18   2   0    20220.47    20356.84    575.36 o 
  20   2   0      240.43      311.86    162.90 o 
  22   2   0     1727.86     1674.30    251.01 o 
  24   2   0      108.95      577.84    198.47 o 
  26   2   0     1454.45     1487.25    272.55 o 
  28   2   0      321.13      424.45    220.18 o 
  30   2   0      773.68      682.45    327.72 o 
  32   2   0       53.84       27.77    229.12 o 
   1   3   0     5339.84     5244.94    201.37 o 
   3   3   0     5302.32     4363.59   2339.38 o 
   7   3   0      130.17      104.11     77.69 o 
   9   3   0      148.71      229.62    103.52 o 
  11   3   0     2189.05     2036.84    385.40 o 
  13   3   0     7174.98     7294.72    426.76 o 
  15   3   0     5554.72     5345.94    319.00 o 
  17   3   0     1677.44     2233.89    440.41 o 
  19   3   0     1935.30     1935.05    255.26 o 
  21   3   0       44.23      105.92    238.87 o 
  23   3   0        2.42     -123.18    159.74 o 
  25   3   0     2930.58     3399.87    362.92 o 
  27   3   0     3999.54     3688.30    516.32 o 
  29   3   0     1246.00     1273.89    392.55 o 
  31   3   0       68.30      191.29    479.61 o 
   0   4   0     8100.57     9311.44    419.05 o 
   2   4   0     1564.53     1849.35    288.77 o 
   4   4   0     3125.77     3228.39    209.72 o 
   6   4   0     8317.39     8654.52    572.82 o 
   8   4   0      359.11      175.62    180.92 o 
  10   4   0       36.64        1.60     92.56 o 
  12   4   0     5091.93     5971.07   1002.75 o 
  14   4   0      887.81      892.54    236.15 o 
  16   4   0     1542.60     1490.46    234.95 o 
  18   4   0      594.03      752.46    282.70 o 
  20   4   0     2219.08     1853.03    363.32 o 
  22   4   0       82.30      418.14    266.36 o 
  24   4   0      725.85      816.60    326.12 o 
  26   4   0        0.29      -54.98    259.87 o 
  28   4   0       30.74      444.32    456.16 o 
   1   5   0      414.38      245.66    159.98 o 
   3   5   0     9111.82     8810.42    388.28 o 
   5   5   0     1258.97     1232.19    202.07 o 
   7   5   0     4358.18     4206.10    266.28 o 
   9   5   0     4993.95     4915.68    332.24 o 
  11   5   0     4601.68     4220.50    321.56 o 
  13   5   0     4446.23     4553.43    345.38 o 
  15   5   0     4546.83     3120.45    398.27 o 
  17   5   0       60.61     -164.13    285.31 o 
  19   5   0     2334.78     2351.28    678.24 o 
  21   5   0     2430.52     2428.01    704.10 o 
  23   5   0       93.98      -44.32    374.14 o 
  25   5   0     2057.96     2082.41    712.40 o 
   0   6   0     1334.47      949.74    376.19 o 
   2   6   0        2.09       25.26    154.96 o 
   4   6   0      644.94      799.21    376.54 o 
   6   6   0        5.28      -26.74    264.00 o 
   8   6   0        2.67      324.52    335.68 o 
  10   6   0     2073.69     1961.64    378.81 o 
  12   6   0     1693.92     2243.95    614.78 o 
  14   6   0       33.84     -309.35    276.75 o 
  16   6   0      101.54      245.14    408.20 o 
  18   6   0       26.84      206.21    428.07 o 
  20   6   0       37.82      229.96    462.18 o 
 -33   1   1     1035.95      674.75    296.49 o 
 -31   1   1      326.16      231.49    221.74 o 
 -29   1   1        3.80     -260.75    173.84 o 
 -27   1   1      119.26       45.13    260.59 o 
 -25   1   1     7551.43     7647.04    465.96 o 
 -23   1   1     5691.30     5957.10    395.78 o 
 -21   1   1        6.37      111.57    149.70 o 
 -19   1   1     5669.17     5538.19    335.99 o 
 -17   1   1     1463.69     1509.46    195.05 o 
 -15   1   1    11926.21    11239.06    400.99 o 
 -13   1   1      405.64      564.29    132.45 o 
 -11   1   1     3953.63     4165.65    242.82 o 
  -9   1   1     6973.12     6696.79    241.78 o 
  -7   1   1     9458.93     9379.77    249.29 o 
  -5   1   1     6773.76     7637.90    212.23 o 
  -3   1   1     2050.22     2054.75    118.32 o 
  -1   1   1    34562.63    36382.63    544.26 o 
   1   1   1     1955.13     2394.38    200.74 o 
   3   1   1   122950.36   132299.59    673.11 o 
   5   1   1     1916.64     2185.38    338.33 o 
   7   1   1      309.31      169.38    164.23 o 
   9   1   1     9443.07     9855.95    370.09 o 
  11   1   1    72008.33    73332.82   1035.58 o 
  13   1   1    22135.17    23345.97    647.23 o 
  15   1   1     9979.32    10756.46    488.19 o 
  17   1   1     5267.29     5775.52    407.59 o 
  19   1   1      740.53      905.16    243.90 o 
  21   1   1    19618.03    21220.79    795.94 o 
  23   1   1       86.61      138.39    189.37 o 
  25   1   1      258.33      182.10    213.48 o 
  27   1   1     2625.07     2891.91    350.03 o 
  29   1   1     4472.54     5473.39    460.28 o 
  31   1   1      985.25     1179.29    301.30 o 
  33   1   1      668.71      753.93    292.20 o 
 -32   2   1     1747.50     1624.18    437.35 o 
 -30   2   1     3121.25     3808.02    623.20 o 
 -28   2   1      487.94      131.64    198.16 o 
 -26   2   1       48.46       17.16    163.28 o 
 -24   2   1    17821.47    16258.66    607.69 o 
 -22   2   1     1011.69      875.64    207.93 o 
 -20   2   1     4949.34     5240.83    350.81 o 
 -18   2   1     3271.79     3351.46    275.65 o 
 -16   2   1        1.92      -63.72    103.20 o 
 -14   2   1     1103.12      897.02    154.52 o 
 -12   2   1     3499.29     3389.86    295.41 o 
 -10   2   1     2631.73     2369.68    182.34 o 
  -8   2   1       29.78       53.75     85.47 o 
  -6   2   1     4753.15     4545.04    302.37 o 
  -4   2   1      275.98      330.22    119.37 o 
  -2   2   1    10489.29     9587.36   1081.72 o 
   2   2   1     6532.07     6877.59    187.94 o 
   4   2   1     4767.50     4542.21    165.99 o 
   6   2   1     2048.52     2067.20    162.85 o 
   8   2   1    13369.60    13076.73   1308.68 o 
  10   2   1     7229.86     7224.74   1317.50 o 
  12   2   1     6008.89     6049.79    280.07 o 
  14   2   1      866.78      953.54    215.68 o 
  16   2   1      361.06      294.84    135.70 o 
  18   2   1      759.29      672.96    178.36 o 
  20   2   1      996.02      682.90    301.18 o 
  22   2   1     3151.73     2951.11    309.07 o 
  24   2   1      642.42      868.20    227.06 o 
  26   2   1      676.66      401.05    199.78 o 
  28   2   1     2248.01     2075.34    326.14 o 
  30   2   1       68.53       25.82    208.00 o 
  32   2   1      800.06     1047.66    308.29 o 
 -31   3   1        2.10      262.70    326.81 o 
 -29   3   1       44.60       -7.69    284.86 o 
 -27   3   1      859.77      724.11    320.47 o 
 -25   3   1      347.95       88.34    280.09 o 
 -23   3   1     9682.91     9190.37    487.72 o 
 -21   3   1     4517.16     5213.06    376.92 o 
 -19   3   1     9084.89     8857.06    432.26 o 
 -17   3   1      895.70      770.11    183.58 o 
 -15   3   1     2263.93     2137.37    225.67 o 
 -13   3   1      165.60      256.83    124.63 o 
 -11   3   1     2507.33     2812.68    229.20 o 
  -9   3   1    15062.88    15849.31    434.46 o 
  -7   3   1    11409.15    12255.55    499.19 o 
  -5   3   1    10526.21    10740.40    343.57 o 
  -3   3   1      432.49      408.40    165.09 o 
  -1   3   1     6942.27     7082.38    322.09 o 
   1   3   1      503.35      526.79     88.13 o 
   3   3   1      320.03      510.48    100.07 o 
   5   3   1    35509.93    37217.09    576.05 o 
   7   3   1     5348.02     5892.98    412.31 o 
   9   3   1     3988.29     4336.28    539.09 o 
  11   3   1     2036.49      566.41    611.73 o 
  13   3   1     5928.97     5966.51    390.52 o 
  15   3   1    14289.34    16075.32    507.50 o 
  17   3   1     9256.18     8711.15    407.69 o 
  19   3   1      123.24       51.54    143.49 o 
  21   3   1     1099.59     1356.25    348.92 o 
  23   3   1     2382.16     2425.98    309.92 o 
  25   3   1      160.85      350.58    208.88 o 
  27   3   1     3516.89     4019.01    566.69 o 
  29   3   1       41.38      -43.99    271.98 o 
 -28   4   1      453.82      744.63    362.78 o 
 -26   4   1       28.63      -26.57    250.85 o 
 -24   4   1     2899.85     2946.23    464.16 o 
 -22   4   1     2110.37     2152.63    487.47 o 
 -20   4   1      490.10       36.08    212.41 o 
 -18   4   1     2259.04     2579.57    381.17 o 
 -16   4   1     1064.10     1499.91    232.31 o 
 -14   4   1      137.79      338.58    190.29 o 
 -12   4   1    15118.25    14803.63    493.68 o 
 -10   4   1     3604.83     3447.46    270.76 o 
  -8   4   1     1084.33     1027.70    174.68 o 
  -6   4   1    13243.22    12697.72    425.79 o 
  -4   4   1     4972.02     5053.87    246.37 o 
  -2   4   1     1945.42     1401.78    288.12 o 
   0   4   1     7316.71     6433.04    494.59 o 
   2   4   1     7452.28     6953.15    260.51 o 
   4   4   1       24.52      -12.82     82.48 o 
   6   4   1    17202.61    17496.94    471.35 o 
   8   4   1     7210.20     6756.87    323.68 o 
  10   4   1       48.33       33.92    108.31 o 
  12   4   1     9025.46     8756.20    378.60 o 
  14   4   1     5928.47     5352.14   1291.74 o 
  16   4   1     3324.16     3423.69    402.52 o 
  18   4   1     5956.74     5720.48    390.07 o 
  20   4   1      335.08      364.98    200.98 o 
  22   4   1      415.55      586.86    275.15 o 
  24   4   1     5620.92     5126.49    664.00 o 
  26   4   1       37.49     -135.21    357.60 o 
  28   4   1     1146.37     1841.07    679.70 o 
 -25   5   1        3.27     -270.49    398.35 o 
 -23   5   1      296.80      240.28    455.12 o 
 -21   5   1     3565.16     4890.89    864.27 o 
 -19   5   1      286.91      528.07    274.50 o 
 -17   5   1      168.48       58.15    206.85 o 
 -15   5   1      893.24      694.92    280.97 o 
 -13   5   1    15250.32    14328.01   1167.49 o 
 -11   5   1     3905.58     3466.96    679.20 o 
  -9   5   1      795.46      883.98    321.86 o 
  -7   5   1      181.55      229.52    130.26 o 
  -5   5   1     2750.83     2647.30    247.78 o 
  -3   5   1     4909.65     4638.69    302.45 o 
  -1   5   1     2272.74     1978.09    290.34 o 
   1   5   1     2195.01     2428.84    209.12 o 
   3   5   1      508.52      561.21    136.13 o 
   5   5   1     2600.26     2712.96    245.96 o 
   7   5   1        2.22       43.53    112.20 o 
   9   5   1     2731.05     3100.82    275.50 o 
  11   5   1      127.95       82.24    146.04 o 
  13   5   1       47.30      127.41    194.48 o 
  15   5   1    10788.83    13062.36   1094.67 o 
  17   5   1      345.81      385.72    370.85 o 
  19   5   1     1056.07     1146.60    558.31 o 
  21   5   1        2.56     -168.82    357.44 o 
  23   5   1     1785.13     2201.95    700.41 o 
 -20   6   1      381.71      473.28    458.76 o 
 -18   6   1      866.32     1085.54    540.46 o 
 -16   6   1      607.46      948.49    534.30 o 
 -14   6   1       79.51      476.51    407.68 o 
 -12   6   1      203.77      -26.76    341.79 o 
 -10   6   1       30.93      151.66    309.45 o 
  -8   6   1      487.28      589.63    356.79 o 
  -6   6   1      358.37      135.37    155.44 o 
  -4   6   1     2488.10     1759.92    319.52 o 
  -2   6   1     3922.36     3533.30    314.08 o 
   0   6   1      144.58      211.20    207.09 o 
   2   6   1      460.63      486.64    231.26 o 
   4   6   1     1322.36     1008.15    390.38 o 
   6   6   1     1487.03     1391.11    416.75 o 
   8   6   1     1415.40     1349.29    447.15 o 
  10   6   1     1015.40     1149.89    328.33 o 
  12   6   1     2252.23     1919.61    566.31 o 
  14   6   1      220.67     -301.05    326.40 o 
  16   6   1       34.21       71.90    358.74 o 
  18   6   1     1348.86     1738.57    623.79 o 
 -34   0   2      100.95      236.58    318.04 o 
 -32   0   2     2703.08     2475.98    682.77 o 
 -30   0   2     5375.88     5077.23    784.41 o 
 -28   0   2        5.47     -358.52    239.01 o 
 -26   0   2       99.31       17.07    292.81 o 
 -24   0   2     1526.86     1233.40    429.59 o 
 -22   0   2     1978.18     1894.44    449.39 o 
 -20   0   2      230.47      186.10    249.73 o 
 -18   0   2        5.51      -11.58    196.41 o 
 -16   0   2     2577.41     2083.80    372.68 o 
 -14   0   2     3280.25     3929.09    426.82 o 
 -12   0   2    10065.14     8567.50    533.37 o 
 -10   0   2      917.97      770.29    215.10 o 
  -8   0   2      173.93      159.92    155.61 o 
  -6   0   2      486.95      361.52    144.79 o 
  -4   0   2    34153.16    35810.18    577.36 o 
  -2   0   2     2011.96     2152.79     75.36 o 
   0   0   2    26314.23    28601.25    238.15 o 
   2   0   2    33610.42    34868.02   1804.02 o 
   6   0   2       44.43      132.02    148.03 o 
   8   0   2     1492.61     1427.78    524.65 o 
  10   0   2    21841.13    25174.27   2809.74 o 
  12   0   2     9013.08     8633.42    567.31 o 
  14   0   2     6816.49     5278.47    495.63 o 
  16   0   2      790.82     1066.89    312.97 o 
  18   0   2     2100.37     1540.56    372.51 o 
  20   0   2     8447.76     7605.83    689.31 o 
  22   0   2     5365.34     4697.46    623.24 o 
  24   0   2    21816.66    21259.27   1223.04 o 
  26   0   2    13334.64    12661.27   1023.29 o 
  28   0   2      341.74      683.27    432.49 o 
  30   0   2     4949.19     4160.00    765.74 o 
  32   0   2     7517.44     7683.91   1003.63 o 
 -33   1   2      418.95      524.56    280.10 o 
 -31   1   2     1585.17     1441.26    314.70 o 
 -29   1   2      927.14     1278.52    282.67 o 
 -27   1   2     1246.02     1262.37    268.84 o 
 -25   1   2    27405.53    26615.02    768.05 o 
 -23   1   2        4.50        5.97    147.66 o 
 -21   1   2    11727.99    10358.63    445.93 o 
 -19   1   2     5413.76     5829.98    382.61 o 
 -17   1   2     1139.01      993.36    174.01 o 
 -15   1   2    14526.89    13316.18    568.52 o 
 -13   1   2     1427.21      958.37    148.08 o 
 -11   1   2     5569.90     5599.09    248.84 o 
  -9   1   2     3670.11     3676.49    192.33 o 
  -7   1   2      817.29      825.12     91.66 o 
  -5   1   2     2782.02     2576.22    226.09 o 
  -3   1   2     1452.93     1267.86    122.54 o 
  -1   1   2      477.82      196.79    117.52 o 
   3   1   2    85991.46    87378.65   1166.49 o 
   5   1   2    13892.31    13734.52    315.49 o 
   9   1   2    29158.15    28088.12    611.04 o 
  11   1   2        1.71      210.31    141.53 o 
  13   1   2    34500.93    34406.79   1477.09 o 
  15   1   2     3919.26     3408.20    314.94 o 
  17   1   2       48.29     -102.61    135.42 o 
  19   1   2     1671.73     1656.22    288.88 o 
  21   1   2      207.04       62.38    176.97 o 
  23   1   2     1052.94      600.03    402.86 o 
  25   1   2      521.80      838.95    282.74 o 
  27   1   2       15.66      161.02    281.25 o 
  29   1   2      564.83      318.31    214.02 o 
  31   1   2        2.59      -64.07    209.85 o 
  33   1   2        3.33     -294.20    220.22 o 
 -32   2   2     1248.23     1329.60    463.82 o 
 -30   2   2     1169.28     1471.40    314.33 o 
 -28   2   2        2.62      127.19    187.17 o 
 -26   2   2       58.75       29.03    183.68 o 
 -24   2   2     2657.13     3205.90    328.99 o 
 -22   2   2     2834.51     3094.17    306.90 o 
 -20   2   2     3185.22     3290.77    293.31 o 
 -18   2   2      926.17     1075.00    188.45 o 
 -16   2   2      438.61      458.07    147.01 o 
 -14   2   2      886.60     1440.15    180.89 o 
 -12   2   2    17143.14    18163.67    445.73 o 
 -10   2   2       57.08       31.83     75.12 o 
  -8   2   2      742.36      736.81    186.96 o 
  -6   2   2      716.61      587.66    247.85 o 
  -4   2   2     1030.05     1370.95    237.11 o 
  -2   2   2     8203.23     8746.82    242.82 o 
   0   2   2     3159.19     3825.99    130.36 o 
   2   2   2     7202.91     6832.21    179.44 o 
   4   2   2      540.89      585.63    113.92 o 
   6   2   2     9648.62     9217.73    389.40 o 
   8   2   2     1189.00     1121.67    398.46 o 
  10   2   2      901.55     1112.21    272.33 o 
  12   2   2      197.73      193.19    101.72 o 
  14   2   2    16625.42    16279.03    866.77 o 
  16   2   2     3499.66     3561.99    458.25 o 
  18   2   2      597.44      739.31    181.30 o 
  20   2   2     1515.64     1422.04    229.60 o 
  22   2   2     1944.35     2107.39    279.46 o 
  24   2   2     1053.64     1337.24    255.68 o 
  26   2   2     2527.47     2220.16    326.22 o 
  28   2   2      474.26      396.85    224.22 o 
  30   2   2      336.41      645.69    256.14 o 
  32   2   2     1637.57     1927.69    364.81 o 
 -31   3   2      844.23     1101.15    405.27 o 
 -29   3   2        7.68      223.67    302.37 o 
 -27   3   2     1117.33     1005.50    348.32 o 
 -25   3   2     5539.94     4734.79    522.17 o 
 -23   3   2      669.31      311.98    304.97 o 
 -21   3   2     2224.17     2534.48    289.07 o 
 -19   3   2      280.29      157.91    144.50 o 
 -17   3   2       22.87      -48.92    115.69 o 
 -15   3   2     9392.00     8914.81    520.67 o 
 -13   3   2     5525.68     5566.61    258.49 o 
 -11   3   2     1099.58     1330.67    293.24 o 
  -9   3   2     7637.35     6621.05    525.90 o 
  -7   3   2     9624.20     9321.32   1209.08 o 
  -3   3   2    19891.33    19078.58    447.44 o 
  -1   3   2     6627.84     6060.38    323.95 o 
   1   3   2     4492.22     4581.95    193.57 o 
   3   3   2    13679.33    13602.08    301.36 o 
   7   3   2      570.40      399.25    111.23 o 
   9   3   2     2215.03     2177.06    303.64 o 
  11   3   2     5784.44     5457.63    706.85 o 
  13   3   2      294.69      197.27    125.63 o 
  15   3   2     2510.12     2070.14    488.95 o 
  17   3   2      442.75      559.31    234.34 o 
  19   3   2      283.94      445.74    167.80 o 
  21   3   2     1283.82     1264.23    244.22 o 
  23   3   2     3792.27     4318.30    429.79 o 
  25   3   2      260.47      218.51    203.35 o 
  27   3   2     2419.81     2728.12    363.80 o 
  29   3   2      111.26      287.33    302.30 o 
 -28   4   2       34.25      -94.38    284.74 o 
 -26   4   2      642.02      408.65    309.74 o 
 -24   4   2       38.11      -20.48    257.29 o 
 -22   4   2      410.69      349.32    272.74 o 
 -20   4   2      563.74      460.00    257.59 o 
 -18   4   2     1363.47     1507.37    318.38 o 
 -16   4   2      174.13      115.77    201.41 o 
 -14   4   2      347.67      323.33    191.84 o 
 -12   4   2     6641.74     6796.54    363.47 o 
 -10   4   2     5317.67     5735.47    334.73 o 
  -8   4   2     2834.65     2431.17    317.00 o 
  -6   4   2     3052.17     3324.54    542.45 o 
  -4   4   2     1019.72     1121.64    193.46 o 
  -2   4   2     4857.29     5074.26    234.33 o 
   0   4   2     2854.14     2777.00    184.80 o 
   2   4   2      143.52      328.92    101.88 o 
   4   4   2      695.96      698.01    113.81 o 
   6   4   2     1423.65     1651.27    235.57 o 
   8   4   2     1415.92     1126.63    230.36 o 
  10   4   2      193.23      264.54    118.67 o 
  12   4   2     5267.19     5863.22    423.11 o 
  14   4   2      463.35      374.34    287.41 o 
  16   4   2     5431.94     6228.87    477.18 o 
  18   4   2     3466.36     3348.95    319.69 o 
  20   4   2     2059.75     2692.66    415.75 o 
  22   4   2      143.25      164.77    228.36 o 
  24   4   2       22.86      -53.62    351.96 o 
  26   4   2     3395.22     3149.75    776.26 o 
  28   4   2      314.94      622.00    547.81 o 
 -25   5   2      263.44      168.78    484.40 o 
 -23   5   2      674.64     1407.37    640.67 o 
 -21   5   2      846.77     1045.78    358.81 o 
 -19   5   2       58.97     -120.33    224.90 o 
 -17   5   2        2.29       51.83    229.26 o 
 -15   5   2       34.08      271.47    175.80 o 
 -13   5   2     1781.97     1624.64    254.72 o 
 -11   5   2     1253.41     1394.22    243.63 o 
  -9   5   2      304.29      324.14    165.03 o 
  -7   5   2      562.39      424.82    164.04 o 
  -5   5   2      378.51      233.49    152.65 o 
  -3   5   2       15.54       44.07    135.81 o 
  -1   5   2       78.06       20.25    103.67 o 
   1   5   2     1165.18     1495.71    176.54 o 
   3   5   2       78.09       38.88    108.68 o 
   5   5   2      504.98      337.80    128.53 o 
   7   5   2      594.05      465.36    140.02 o 
   9   5   2      355.72      276.74    150.39 o 
  11   5   2     2882.24     3333.71    600.85 o 
  13   5   2     5347.40     5392.08    745.34 o 
  15   5   2     3672.07     4962.65    751.56 o 
  17   5   2     1993.83     2170.00    613.37 o 
  19   5   2      319.88      -67.65    368.17 o 
  21   5   2     1180.56     1736.73    623.13 o 
  23   5   2     2169.45     3038.69    769.66 o 
 -20   6   2      259.11      239.02    472.56 o 
 -18   6   2     4539.68     4999.99    921.65 o 
 -16   6   2      671.89      663.80    503.68 o 
 -14   6   2      188.49      262.94    378.27 o 
 -12   6   2     2407.65     2171.08    609.62 o 
 -10   6   2     6248.27     6300.33    726.37 o 
  -8   6   2     5093.10     4531.40    358.63 o 
  -6   6   2     5757.54     5986.77    388.94 o 
  -4   6   2     1919.56     2008.18    336.77 o 
  -2   6   2      691.52      565.73    251.06 o 
   0   6   2    14524.36    14979.25    684.73 o 
   2   6   2      142.20      410.93    300.63 o 
   4   6   2      851.26     1206.74    430.19 o 
   6   6   2       49.71       34.86    304.73 o 
   8   6   2     3202.45     4114.63    644.06 o 
  10   6   2      126.62       75.43    335.28 o 
  12   6   2     1259.37     1345.81    352.71 o 
  14   6   2     1138.47     1016.30    483.41 o 
  16   6   2       11.30     -117.22    344.18 o 
  18   6   2      321.72      363.72    454.87 o 
   9   7   2        5.67      -88.23    362.61 o 
 -33   1   3      139.70      202.79    248.66 o 
 -31   1   3     5093.19     4755.13    451.51 o 
 -29   1   3     2452.89     2580.20    347.47 o 
 -27   1   3     2007.95     2275.71    319.73 o 
 -25   1   3      248.83      238.44    187.67 o 
 -23   1   3      790.50      733.14    225.37 o 
 -21   1   3    19501.25    18458.89    573.96 o 
 -19   1   3       88.62      159.90    145.81 o 
 -17   1   3    10405.43    10681.88    393.24 o 
 -15   1   3     1831.03     1938.12    197.23 o 
 -13   1   3     5298.65     4473.72    246.72 o 
 -11   1   3     1424.63      942.58    132.25 o 
  -9   1   3     1143.84      961.76    123.13 o 
  -7   1   3    17608.10    19362.32    408.97 o 
  -5   1   3     2426.60     2840.94    116.05 o 
  -3   1   3     4738.48     4339.33    329.45 o 
  -1   1   3   107297.59   114728.01    663.78 o 
   1   1   3     5380.23     6246.52     76.00 o 
   3   1   3       74.22      256.75    155.82 o 
   5   1   3      352.06      189.04    152.84 o 
   7   1   3       41.46      229.46    278.71 o 
   9   1   3    17079.24    16391.71    484.54 o 
  11   1   3      650.77      682.68    195.93 o 
  13   1   3     1726.80     1607.34    225.52 o 
  15   1   3     2513.08     2424.91    320.41 o 
  17   1   3     2508.88     1862.12    291.18 o 
  19   1   3       52.25      -70.07    156.25 o 
  21   1   3      118.66      190.38    225.59 o 
  23   1   3      190.38      271.02    246.94 o 
  25   1   3     3683.13     4111.62    471.72 o 
  27   1   3     8808.99     8555.56    657.91 o 
  29   1   3     4325.40     4216.17    523.04 o 
  31   1   3     1567.05     1676.08    339.76 o 
 -32   2   3       38.52       35.05    272.28 o 
 -30   2   3       39.38     -206.84    223.30 o 
 -28   2   3     1699.37     1320.55    282.85 o 
 -26   2   3     4084.44     3878.24    364.97 o 
 -24   2   3      802.34      632.56    273.49 o 
 -22   2   3    16970.94    17485.23    591.07 o 
 -20   2   3     3183.04     3048.00    287.88 o 
 -18   2   3       82.59      137.53    134.16 o 
 -16   2   3    10160.46     9401.71    376.90 o 
 -14   2   3    15640.67    15523.07    440.88 o 
 -12   2   3     3524.14     3042.60    212.06 o 
 -10   2   3    23984.15    22478.53    389.08 o 
  -8   2   3    10829.07    11395.17    345.11 o 
  -6   2   3        8.68        9.61     85.51 o 
  -4   2   3     9669.61     9145.01    287.05 o 
  -2   2   3      851.56      822.62    144.12 o 
   0   2   3     1992.66     1725.15    163.04 o 
   4   2   3    14561.16    13974.12    248.06 o 
   6   2   3    11053.14     9616.64    350.51 o 
   8   2   3    11888.31    11345.38    486.05 o 
  10   2   3       28.23      -49.35     96.76 o 
  12   2   3    11489.74     5188.67   1607.59 o 
  14   2   3    12003.19    11216.41    390.15 o 
  16   2   3     1501.00     1598.28    203.34 o 
  18   2   3     4943.81     5018.65    328.87 o 
  20   2   3     3497.71     3526.23    326.98 o 
  22   2   3        1.27       55.24    155.93 o 
  24   2   3     3293.04     3841.37    363.81 o 
  26   2   3     5365.20     5524.15    435.41 o 
  28   2   3     2622.46     2131.80    337.75 o 
  30   2   3      620.96      544.96    252.72 o 
  32   2   3      431.88      392.98    263.58 o 
 -31   3   3     1197.43     1192.96    419.59 o 
 -29   3   3        0.74     -154.78    233.52 o 
 -27   3   3      134.74      411.97    290.75 o 
 -25   3   3        8.47      129.93    238.97 o 
 -23   3   3    10955.04    11244.54   1073.10 o 
 -21   3   3      147.83       95.71    155.62 o 
 -19   3   3      522.96      393.90    167.55 o 
 -17   3   3     6004.55     6029.60    438.65 o 
 -15   3   3     1892.54     1940.73    220.20 o 
 -13   3   3    18327.58    18221.46    423.19 o 
 -11   3   3     8639.73     9484.93    372.63 o 
  -9   3   3     3861.88     4270.81    320.38 o 
  -7   3   3      992.95     1418.51    245.48 o 
  -5   3   3     1141.87     1277.64    164.33 o 
  -3   3   3    10390.89    11589.91    516.43 o 
  -1   3   3     2501.52     2350.78    251.64 o 
   1   3   3    12842.99    13537.34    264.50 o 
   3   3   3       24.73      146.67     74.86 o 
   5   3   3    16960.46    17930.67    340.10 o 
   7   3   3     2991.39     3559.53    199.03 o 
   9   3   3     7180.24     6950.84    360.28 o 
  11   3   3      212.06      124.68    119.94 o 
  13   3   3     4885.14     4877.66    349.97 o 
  15   3   3    20610.20    22163.16    592.11 o 
  17   3   3     9162.94     9107.28    822.81 o 
  19   3   3      457.15      476.10    176.24 o 
  21   3   3       79.97       35.28    157.84 o 
  23   3   3      872.80      696.50    222.49 o 
  25   3   3     1955.68     2013.80    320.53 o 
  27   3   3     2087.67     2242.10    351.06 o 
  29   3   3      685.82      886.53    296.48 o 
 -28   4   3      520.32      326.62    328.91 o 
 -26   4   3        9.53      165.73    280.55 o 
 -24   4   3      634.12      391.24    281.56 o 
 -22   4   3      366.49      213.06    235.97 o 
 -20   4   3     4832.32     4207.22    488.03 o 
 -18   4   3     4290.28     5201.21    498.58 o 
 -16   4   3     1500.92     1726.82    324.00 o 
 -14   4   3        8.51       18.52    135.10 o 
 -12   4   3     6616.15     6447.28    366.74 o 
 -10   4   3     5861.73     5484.19    464.90 o 
  -8   4   3     5946.51     5930.86    338.88 o 
  -6   4   3    11695.76    10483.97    439.06 o 
  -4   4   3     6948.06     7554.99    327.35 o 
  -2   4   3      475.88      606.46    117.72 o 
   0   4   3     7562.70     7476.88    267.21 o 
   2   4   3     2310.67     2108.52    206.80 o 
   4   4   3     1694.16     1822.77    174.37 o 
   6   4   3     2167.14     2131.66    408.72 o 
   8   4   3     1327.43     1351.69    234.15 o 
  10   4   3     1130.91     1170.25    301.81 o 
  12   4   3       53.58      -30.31    139.89 o 
  14   4   3    11971.14    11944.08    800.79 o 
  16   4   3      258.66      122.39    188.95 o 
  18   4   3      500.51      612.78    194.54 o 
  20   4   3       21.65      200.61    260.47 o 
  22   4   3      158.96      136.84    259.79 o 
  24   4   3     2196.00     2533.89    719.34 o 
  26   4   3     2022.52     2593.43    755.40 o 
 -25   5   3     1089.53     2050.30    746.61 o 
 -23   5   3        2.19     -120.73    311.01 o 
 -21   5   3        1.50      -80.90    243.80 o 
 -19   5   3     1540.71     1712.41    392.38 o 
 -17   5   3       53.25      -84.53    220.10 o 
 -15   5   3     2403.13     2962.45    370.31 o 
 -13   5   3      126.27      513.52    201.67 o 
 -11   5   3        0.15      -12.18    137.45 o 
  -9   5   3     2496.77     2937.20    292.21 o 
  -7   5   3     2154.82     1955.20    492.14 o 
  -5   5   3     1114.02      932.24    257.40 o 
  -3   5   3      301.11      193.05    144.06 o 
  -1   5   3      646.07      566.22    138.04 o 
   1   5   3     3966.67     3947.20    242.01 o 
   3   5   3    19761.39    21320.79    482.52 o 
   5   5   3        7.72       51.38    109.68 o 
   7   5   3       19.82     -119.87    142.53 o 
   9   5   3      156.01      206.18    260.81 o 
  11   5   3     5377.69     3786.58   2558.05 o 
  13   5   3     2162.34     1865.20    532.80 o 
  15   5   3     2603.73     2814.75    633.06 o 
  17   5   3     1183.19     1461.93    555.06 o 
  19   5   3      709.78      695.78    463.87 o 
  21   5   3      739.94      802.89    504.70 o 
  23   5   3       19.55       11.92    434.63 o 
 -20   6   3        9.14     -295.46    379.93 o 
 -18   6   3      149.18      488.91    455.94 o 
 -16   6   3        6.66      -44.46    344.57 o 
 -14   6   3     1591.19     1328.01    546.13 o 
 -12   6   3      147.51      251.74    253.25 o 
 -10   6   3      158.99       20.56    220.25 o 
  -8   6   3      185.71      167.77    220.26 o 
  -6   6   3     2015.98     2165.96    349.74 o 
  -4   6   3      633.65      773.30    267.29 o 
  -2   6   3     1409.82     1223.88    304.88 o 
   0   6   3      831.92     1098.29    299.08 o 
   2   6   3      198.99      185.84    228.79 o 
   4   6   3      515.76      364.99    351.49 o 
   6   6   3      288.22      212.62    314.62 o 
   8   6   3        2.34      -24.79    203.20 o 
  10   6   3       88.36       72.36    220.93 o 
  12   6   3        7.11      238.05    248.47 o 
  14   6   3     1027.79      454.42    423.10 o 
  16   6   3      181.76      304.83    422.02 o 
  18   6   3       70.49      179.50    454.52 o 
   5   7   3      679.44      912.48    455.16 o 
   7   7   3      323.83      293.95    414.65 o 
   9   7   3      513.37      583.74    472.79 o 
 -34   0   4     2190.64     1979.35    477.10 o 
 -32   0   4     1523.36      842.65    387.65 o 
 -30   0   4       85.55      252.60    270.28 o 
 -28   0   4     6747.70     7673.67    859.00 o 
 -26   0   4      465.17      842.30    383.02 o 
 -24   0   4      801.31     1510.05    444.30 o 
 -22   0   4     5578.54     5651.17    644.82 o 
 -20   0   4     6388.89     6204.86    622.37 o 
 -18   0   4    89888.82    92277.72   1974.91 o 
 -16   0   4    35283.90    35221.40   1155.87 o 
 -14   0   4     8319.75     9613.29    593.16 o 
 -12   0   4    54699.96    56683.34   1240.74 o 
 -10   0   4    53087.53    49323.58   1051.77 o 
  -8   0   4   102479.08   104963.34   1347.88 o 
  -6   0   4   142426.05   152184.91   3877.13 o 
  -4   0   4   114046.07   115607.93   1701.09 o 
  -2   0   4     6915.85     7732.03    191.01 o 
   4   0   4    84375.49    90571.44   6891.81 o 
   6   0   4     3093.82     3285.52    313.23 o 
  10   0   4      595.36      418.34    254.21 o 
  12   0   4    28303.29    24107.60   4429.13 o 
  14   0   4     3681.99     3852.48    472.01 o 
  16   0   4     6469.13     7072.71    622.79 o 
  18   0   4     5509.74     4861.51    586.82 o 
  20   0   4      222.13      627.74    330.57 o 
  22   0   4     9626.95    10308.03    857.84 o 
  24   0   4     1030.92     1285.74    448.98 o 
  26   0   4     5162.96     4844.25    713.25 o 
  28   0   4       78.40      207.14    347.80 o 
  30   0   4     1381.78     1077.37    532.03 o 
  32   0   4      345.79      670.45    494.83 o 
 -33   1   4     1101.29     1477.72    341.52 o 
 -31   1   4       11.40      270.04    234.56 o 
 -29   1   4        6.96     -140.06    182.22 o 
 -27   1   4       87.26      116.95    177.09 o 
 -25   1   4     8116.51     7634.46    456.36 o 
 -23   1   4      424.84      427.00    185.26 o 
 -21   1   4     7745.08     7450.65    395.28 o 
 -19   1   4     2118.63     2047.92    233.05 o 
 -17   1   4     2398.37     2350.77    223.20 o 
 -15   1   4     4837.15     5395.60    281.50 o 
 -13   1   4     5080.49     4734.32    244.94 o 
 -11   1   4     3354.64     2541.29    179.02 o 
  -9   1   4    14460.73    14434.43    280.34 o 
  -7   1   4    21884.10    21786.46    305.43 o 
  -5   1   4    21375.52    21565.47    298.68 o 
  -3   1   4     5560.78     5315.41    790.02 o 
  -1   1   4       29.77      -22.89     53.33 o 
   1   1   4   107438.27   105811.21   2131.81 o 
   3   1   4    24282.78    24352.33    394.12 o 
   7   1   4      238.03      155.85    267.25 o 
  11   1   4     1701.54     1197.59    195.28 o 
  13   1   4     1451.79     1402.78    223.77 o 
  15   1   4     1051.17      785.51    209.87 o 
  17   1   4      644.10      653.40    277.70 o 
  19   1   4     1562.60     1235.72    470.04 o 
  21   1   4      112.94      -78.50    178.11 o 
  23   1   4      128.34      -59.26    198.04 o 
  25   1   4      633.06      725.93    282.13 o 
  27   1   4       66.79      -28.16    228.17 o 
  29   1   4     1451.86     1631.86    386.09 o 
  31   1   4      175.39      168.01    225.05 o 
 -32   2   4      135.09      -29.19    279.97 o 
 -30   2   4      181.30       98.60    282.61 o 
 -28   2   4     2281.64     2378.95    861.22 o 
 -26   2   4     1951.19     2005.09    300.00 o 
 -24   2   4     2298.75     2045.71    283.17 o 
 -22   2   4     2794.71     2917.04    297.28 o 
 -20   2   4    12461.83    11744.18    465.64 o 
 -18   2   4      315.26      422.20    159.21 o 
 -16   2   4     2941.79     2937.53    243.73 o 
 -14   2   4        1.10      -54.58     95.42 o 
 -12   2   4    15884.99    17396.44    369.29 o 
 -10   2   4    56521.15    60285.33    620.53 o 
  -8   2   4     1322.43     1341.70    151.78 o 
  -6   2   4     5514.80     6245.37    261.28 o 
  -4   2   4      591.75      889.81    140.90 o 
  -2   2   4    19708.97    20037.03    501.98 o 
   0   2   4     4496.93     4461.00    129.79 o 
   2   2   4     2841.95     3136.03    122.85 o 
   4   2   4     5188.57     5404.35    158.18 o 
   6   2   4     7912.53     8534.30    326.74 o 
   8   2   4    38106.18    39896.92    987.56 o 
  10   2   4     3291.80     3277.04    455.15 o 
  12   2   4      569.19      665.19    160.94 o 
  14   2   4     1189.28     1067.19    221.56 o 
  16   2   4     2638.80     3107.95    565.21 o 
  18   2   4    10079.24    10795.03    445.72 o 
  20   2   4    10501.43    10491.16    464.41 o 
  22   2   4       22.36      -87.25    145.52 o 
  24   2   4     1510.59     1427.40    276.57 o 
  26   2   4     2483.87     2608.21    341.41 o 
  28   2   4        0.60     -272.26    181.51 o 
  30   2   4      821.70      564.52    267.65 o 
 -31   3   4     1298.37     1147.77    529.05 o 
 -29   3   4       51.02     -231.87    260.04 o 
 -27   3   4      235.62      335.70    291.44 o 
 -25   3   4     1089.26      886.27    319.94 o 
 -23   3   4       48.34      168.99    229.39 o 
 -21   3   4     3813.54     4366.40    947.89 o 
 -19   3   4     1458.58     1516.83    271.16 o 
 -17   3   4     2063.05     2008.87    235.76 o 
 -15   3   4      870.09      714.66    156.89 o 
 -13   3   4     6302.49     6673.58    306.20 o 
 -11   3   4     1595.96     1652.63    199.44 o 
  -9   3   4     2049.34     1841.60    235.99 o 
  -7   3   4    24666.57    23121.75    538.33 o 
  -5   3   4     6118.82     6125.91    290.58 o 
  -3   3   4    12044.79    12255.73    461.06 o 
  -1   3   4     6363.23     5564.41    200.00 o 
   1   3   4    18776.48    18388.15    298.04 o 
   3   3   4      605.54      412.83    132.34 o 
   5   3   4     4330.45     4154.20    178.58 o 
   7   3   4      942.55      889.76    179.85 o 
   9   3   4     2704.29     2874.09    253.13 o 
  11   3   4     3428.41     3068.60    336.64 o 
  13   3   4     5875.23     6568.10   1194.93 o 
  15   3   4     1391.18     1121.21    191.26 o 
  17   3   4     1256.10     1375.04    306.57 o 
  19   3   4      996.90      477.69    237.22 o 
  21   3   4     2067.56     1928.35    282.49 o 
  23   3   4     6460.27     6573.68    452.69 o 
  25   3   4     1257.14     1241.75    280.60 o 
  27   3   4     5300.07     5424.71    468.08 o 
  29   3   4      862.87      740.30    435.23 o 
 -28   4   4       19.42      -23.02    295.09 o 
 -26   4   4      577.46      395.33    304.18 o 
 -24   4   4      893.82     1199.03    373.46 o 
 -22   4   4     1263.18     1879.47    491.71 o 
 -20   4   4     3896.26     3725.56    466.00 o 
 -18   4   4     1941.47     1773.93    525.78 o 
 -16   4   4     2201.11     2747.45    295.98 o 
 -14   4   4        4.96      -75.90    131.57 o 
 -12   4   4    11017.75    12048.51    476.95 o 
 -10   4   4    11401.36    10712.23    440.72 o 
  -8   4   4     1565.13     1386.06    206.65 o 
  -6   4   4     4922.75     5293.68    701.73 o 
  -4   4   4        3.59      427.48    131.38 o 
  -2   4   4     9468.78     9448.50    354.72 o 
   0   4   4        0.45      184.26     94.72 o 
   2   4   4     3705.83     4083.12    238.89 o 
   4   4   4      717.00      651.46    120.12 o 
   6   4   4     4423.42     4217.60    236.90 o 
   8   4   4     1788.49     1936.94    339.23 o 
  10   4   4     1905.89     1490.50    353.94 o 
  12   4   4      607.58      732.12    202.91 o 
  14   4   4    10440.58    10873.57    542.18 o 
  16   4   4     2585.58     3076.75    353.77 o 
  18   4   4      588.34      362.15    264.85 o 
  20   4   4     2765.80     2976.12    442.22 o 
  22   4   4       51.13       25.11    247.65 o 
  24   4   4      287.46      515.11    321.11 o 
  26   4   4      885.23     1022.30    578.47 o 
 -25   5   4     1500.66     1427.90    986.23 o 
 -23   5   4       87.03      153.12    297.01 o 
 -21   5   4     2299.36     2164.91    448.45 o 
 -19   5   4      307.79      138.11    278.98 o 
 -17   5   4       40.61      118.45    239.02 o 
 -15   5   4     2594.92     2699.46    316.03 o 
 -13   5   4       27.00      100.45    166.88 o 
 -11   5   4       74.91       98.37    159.39 o 
  -9   5   4    15558.27    15057.92    892.65 o 
  -7   5   4      476.47      454.20    259.87 o 
  -5   5   4      277.52      269.04    148.68 o 
  -3   5   4     2527.81     2393.08    251.01 o 
  -1   5   4        3.69      -42.27    129.60 o 
   1   5   4     6497.93     5833.99    337.24 o 
   3   5   4    11656.23    11438.52    589.47 o 
   5   5   4     3249.55     3014.26    577.97 o 
   7   5   4      733.24      361.02    198.75 o 
   9   5   4      860.42      894.59    725.48 o 
  11   5   4      502.49      475.17    343.49 o 
  13   5   4      239.99      316.23    300.96 o 
  15   5   4     2198.90     1552.86    506.87 o 
  17   5   4     1102.37     1646.25    561.13 o 
  19   5   4      481.05      782.96    465.42 o 
  21   5   4     1564.30     2770.94    732.21 o 
  23   5   4       17.99       97.67    430.65 o 
 -20   6   4       11.85       12.10    445.32 o 
 -18   6   4      260.95      232.65    448.97 o 
 -16   6   4      952.82     1147.65    548.50 o 
 -14   6   4      579.26      930.60    263.63 o 
 -12   6   4        4.51       61.69    223.19 o 
 -10   6   4     1836.26     2052.63    587.91 o 
  -8   6   4     1037.26      975.53    298.50 o 
  -6   6   4       55.71      -48.44    205.75 o 
  -4   6   4     1521.91     2256.77    365.19 o 
  -2   6   4        0.45     -107.54    200.30 o 
   0   6   4      110.50      178.30    202.21 o 
   2   6   4      727.99      984.53    322.47 o 
   4   6   4     1182.59     1098.12    638.15 o 
   6   6   4       97.12      -55.55    271.57 o 
   8   6   4       53.97       21.20    201.35 o 
  10   6   4     1338.16     1679.20    486.34 o 
  12   6   4      110.52      -32.76    246.15 o 
  14   6   4     8005.86     9633.45   1066.12 o 
  16   6   4       33.06      175.21    423.09 o 
  18   6   4      443.68     1230.12    541.56 o 
   1   7   4      100.78      -25.62    259.14 o 
   3   7   4      544.43      338.21    405.12 o 
   5   7   4       45.72     -173.28    342.71 o 
   7   7   4      451.50       25.71    372.21 o 
   9   7   4      268.10      663.20    456.61 o 
 -33   1   5     3858.53     4017.66    571.55 o 
 -31   1   5     1794.81     1629.06    331.88 o 
 -29   1   5     4321.28     4132.14    401.48 o 
 -27   1   5      209.25      152.26    182.70 o 
 -25   1   5     2974.23     2939.60    377.87 o 
 -23   1   5       34.97       -5.81    141.23 o 
 -21   1   5      187.45      281.61    150.13 o 
 -19   1   5     5670.82     5333.41    325.48 o 
 -17   1   5     5699.64     4969.14    291.10 o 
 -15   1   5    33703.12    35353.38    637.31 o 
 -13   1   5     4939.79     4978.91    367.62 o 
 -11   1   5    14220.80    13908.65    353.12 o 
  -9   1   5        5.41      -21.03     67.10 o 
  -7   1   5    41224.52    42681.62    415.48 o 
  -5   1   5    39070.55    43573.95    537.76 o 
  -3   1   5    50991.14    54601.86   1846.26 o 
  -1   1   5    39581.18    43287.51    415.58 o 
   1   1   5   124849.67   132119.67    884.62 o 
   3   1   5   180800.06   188225.19   6889.47 o 
   5   1   5     6530.21    30011.24   3814.32 o 
   7   1   5     2387.42     3023.58   1518.42 o 
   9   1   5     5698.33    21852.43   3463.79 o 
  11   1   5    48279.09    49417.63    927.14 o 
  13   1   5     2475.78     2409.43    296.62 o 
  15   1   5    10537.58    10234.93    506.34 o 
  17   1   5     2295.44     2311.76    522.35 o 
  19   1   5     2201.02     2099.64    639.47 o 
  21   1   5     5809.38     5293.03    481.50 o 
  23   1   5     1145.58     1370.66    313.67 o 
  25   1   5      723.62      570.02    268.16 o 
  27   1   5       34.20       18.63    223.02 o 
  29   1   5    10974.77    12923.03   1701.05 o 
  31   1   5      182.73      178.74    228.04 o 
 -32   2   5      895.55     1266.51    413.26 o 
 -30   2   5      807.31      681.10    347.52 o 
 -28   2   5     1449.98     1945.04    418.41 o 
 -26   2   5        1.99       69.86    219.95 o 
 -24   2   5       11.50     -177.92    151.02 o 
 -22   2   5     3734.02     4033.58    333.29 o 
 -20   2   5     3329.25     3105.33    283.13 o 
 -18   2   5    13398.10    11925.89    434.74 o 
 -16   2   5     6744.86     6494.64    319.82 o 
 -14   2   5      349.78      133.81    112.19 o 
 -12   2   5        8.77       64.77     82.49 o 
  -8   2   5     7356.54     8021.58    216.68 o 
  -6   2   5     1423.81     1535.29    245.24 o 
  -4   2   5     1336.81     1418.53    417.72 o 
  -2   2   5     1759.37     1737.84    311.33 o 
   0   2   5    37193.41    38657.30    384.63 o 
   2   2   5    11786.83    11616.98    192.02 o 
   4   2   5    51802.55    53090.18   1064.77 o 
   6   2   5     8468.91     9282.63    341.22 o 
   8   2   5     7679.96     6380.67    291.47 o 
  10   2   5     4119.31     3481.56    557.65 o 
  12   2   5       89.03       94.06    117.67 o 
  14   2   5    11743.96    11758.25    415.65 o 
  18   2   5     4864.71     4467.95    513.74 o 
  20   2   5      301.10      127.98    156.36 o 
  22   2   5     1546.94     1823.37    549.02 o 
  24   2   5      287.41      303.55    204.06 o 
  26   2   5       88.78      234.14    203.58 o 
  28   2   5     4595.67     4917.63    448.20 o 
  30   2   5       90.05      244.35    246.61 o 
 -31   3   5      264.42      621.32    355.64 o 
 -29   3   5       60.42      294.10    300.98 o 
 -27   3   5     1168.58     1309.89    388.42 o 
 -25   3   5     6766.66     5810.69   1268.14 o 
 -23   3   5     1457.05     1487.69    352.65 o 
 -21   3   5       60.31      396.21    236.03 o 
 -19   3   5      100.75     -124.35    157.11 o 
 -17   3   5      174.38      107.69    148.49 o 
 -15   3   5     5523.43     5618.68    272.11 o 
 -13   3   5      346.38      323.75    114.71 o 
 -11   3   5      639.02      646.07    133.49 o 
  -9   3   5     1538.79     1757.02    270.66 o 
  -7   3   5     4293.62     4566.14    278.15 o 
  -5   3   5     5651.64     5288.91    448.04 o 
  -3   3   5       94.92      236.01    176.06 o 
  -1   3   5     7378.34     7328.70    259.32 o 
   1   3   5      524.87      382.96     73.40 o 
   3   3   5     1288.79     1059.96    146.73 o 
   5   3   5     2080.13     2334.50    304.74 o 
   7   3   5      861.56     1099.98    618.27 o 
   9   3   5    11367.26    12726.60    447.39 o 
  11   3   5       22.51       82.33    124.97 o 
  13   3   5      482.44      568.21    183.46 o 
  15   3   5     1828.76     1749.21    550.56 o 
  17   3   5      199.45      183.42    149.57 o 
  19   3   5     2358.60     2407.62    277.28 o 
  21   3   5       30.68      -63.77    144.93 o 
  23   3   5      110.77      131.63    178.60 o 
  25   3   5      194.41      203.02    264.63 o 
  27   3   5       39.27       39.20    267.32 o 
  29   3   5      325.46      352.36    527.13 o 
 -28   4   5     5585.30     5865.52   1222.44 o 
 -26   4   5     1325.96     1357.21    402.52 o 
 -24   4   5      522.67      581.54    294.86 o 
 -22   4   5     3171.26     3046.03    453.80 o 
 -20   4   5      319.94      427.45    263.58 o 
 -18   4   5     2689.77     2673.77    401.17 o 
 -16   4   5     5419.12     5487.09    384.91 o 
 -14   4   5     2481.07     2540.48    277.28 o 
 -12   4   5      301.07      321.40    158.83 o 
 -10   4   5    22682.28    21847.75    618.04 o 
  -8   4   5      288.55      113.08    127.64 o 
  -6   4   5     5576.52     5456.05    699.07 o 
  -4   4   5    14896.06    14183.40    432.89 o 
  -2   4   5        3.74      294.87    120.77 o 
   0   4   5     7111.29     7072.59    251.92 o 
   2   4   5     7924.93     8017.40    237.76 o 
   4   4   5      410.26      370.35     90.73 o 
   6   4   5    11320.03    11379.30    311.27 o 
   8   4   5     2175.53     2204.52    372.08 o 
  10   4   5     2227.65     2098.76    494.85 o 
  12   4   5     2084.71     1525.70   1149.50 o 
  14   4   5     4020.05     3394.30   1944.11 o 
  16   4   5      189.01      140.01    278.23 o 
  18   4   5     8858.65     9677.46    654.94 o 
  20   4   5     1372.49     2035.22    441.66 o 
  22   4   5        0.44      110.44    258.26 o 
  24   4   5     1617.27     1778.38    431.44 o 
  26   4   5     2282.80     1508.00    657.53 o 
 -25   5   5       54.30     -134.39    515.92 o 
 -23   5   5      676.04      341.47    326.77 o 
 -21   5   5       63.66      157.83    266.02 o 
 -19   5   5     3869.01     4304.25    526.89 o 
 -17   5   5      144.53      195.34    207.53 o 
 -15   5   5        3.21      -18.61    165.98 o 
 -13   5   5      119.85       97.25    178.61 o 
 -11   5   5     3570.73     2859.22    316.86 o 
  -9   5   5     5013.55     5490.66    457.01 o 
  -7   5   5       22.90       11.54    184.49 o 
  -5   5   5      636.79      515.85    176.95 o 
  -3   5   5     2280.56     2176.26    243.50 o 
  -1   5   5     8934.21    10150.04    790.08 o 
   1   5   5      904.96      519.40    219.95 o 
   3   5   5      759.47     1048.11    221.44 o 
   5   5   5        7.35       -8.94    116.96 o 
   7   5   5       12.30        5.04    162.45 o 
   9   5   5     2839.48     2056.76   1343.46 o 
  11   5   5     1536.18     1461.51   1052.44 o 
  13   5   5     1872.04     2048.66   1463.13 o 
  15   5   5        1.50      -28.28    273.05 o 
  17   5   5     2248.16     2871.80    674.15 o 
  19   5   5      136.92      378.34    402.87 o 
  21   5   5      428.26      502.63    484.85 o 
  23   5   5      602.98      401.70    446.94 o 
 -20   6   5      974.15      472.60    490.50 o 
 -18   6   5      133.63       21.78    290.54 o 
 -16   6   5      174.81      390.76    240.08 o 
 -14   6   5       50.59       65.15    244.71 o 
 -12   6   5      784.71      900.01    301.08 o 
 -10   6   5      130.22      136.68    231.92 o 
  -8   6   5      154.65     -128.68    203.70 o 
  -6   6   5       21.74      122.08    216.29 o 
  -4   6   5     1270.52      646.49    256.29 o 
  -2   6   5      366.38      353.98    219.47 o 
   0   6   5     2985.94     2813.95    391.91 o 
   2   6   5      664.27      525.04    253.67 o 
   4   6   5      157.47      113.47    224.34 o 
   6   6   5     1380.56      992.63    648.52 o 
   8   6   5      643.54      537.09    253.81 o 
  10   6   5       55.14       25.66    206.63 o 
  12   6   5      170.94      168.88    256.05 o 
  14   6   5     1319.61      850.10    487.12 o 
  16   6   5      128.38      -57.86    381.00 o 
  18   6   5      425.56      857.55    532.99 o 
  -3   7   5     1258.77      740.90    335.67 o 
  -1   7   5      144.46      466.07    310.83 o 
   1   7   5      267.30      347.89    292.68 o 
   3   7   5      207.01      959.89    471.29 o 
   5   7   5     1278.74     1243.10    512.89 o 
   7   7   5      863.30      976.38    509.45 o 
   9   7   5       68.87      155.07    434.98 o 
 -34   0   6      141.57      407.84    334.34 o 
 -32   0   6     5850.08     6532.08    962.00 o 
 -30   0   6      140.68      478.85    285.34 o 
 -28   0   6        3.67      257.36    249.54 o 
 -26   0   6      132.91      -60.53    187.14 o 
 -24   0   6     9897.52     9323.82    559.04 o 
 -22   0   6    29383.08    28550.33   1240.93 o 
 -20   0   6      529.59      599.83    285.37 o 
 -18   0   6      688.61     1223.87    323.92 o 
 -16   0   6    35070.98    34195.13   1114.38 o 
 -14   0   6     5104.02     4670.97    425.26 o 
 -12   0   6    21115.40    22987.62    784.41 o 
 -10   0   6       19.88      107.20    108.58 o 
  -8   0   6      129.35       18.07    102.66 o 
  -6   0   6     2316.37     2914.93    150.11 o 
  -4   0   6    23691.42    21395.71    698.30 o 
  -2   0   6     7938.37     8970.34    236.19 o 
   0   0   6      174.23      366.93    298.52 o 
   4   0   6    77852.50    28640.72   3132.87 o 
   6   0   6    52661.78    80260.25   4365.04 o 
  10   0   6     1748.06     1121.85    281.37 o 
  18   0   6    13683.13    14394.44    930.74 o 
  20   0   6     5356.16     5425.34    655.38 o 
  22   0   6     4095.25     4398.48    647.05 o 
  24   0   6     9126.84     9470.02    897.50 o 
  26   0   6     2570.46     2872.26    619.49 o 
  28   0   6     2835.59     4354.98    759.57 o 
  30   0   6      206.91      587.90    452.20 o 
  32   0   6     4764.78     6382.37    981.88 o 
 -33   1   6     3124.31     3706.97    687.36 o 
 -31   1   6     3419.35     3257.40    397.88 o 
 -29   1   6      377.99      210.33    211.54 o 
 -27   1   6      595.23      629.08    218.86 o 
 -25   1   6     1413.08     1169.53    239.52 o 
 -23   1   6     2415.00     2320.42    273.62 o 
 -21   1   6     8402.54     8162.97    401.45 o 
 -19   1   6       17.95        9.91    116.42 o 
 -17   1   6      609.23      629.67    154.12 o 
 -15   1   6     5279.19     4898.48    272.17 o 
 -13   1   6    15974.31    15972.87    406.82 o 
 -11   1   6       20.09       -7.32     83.96 o 
  -9   1   6    14248.39    14308.98    279.39 o 
  -7   1   6       14.62        7.05     58.25 o 
  -5   1   6    68525.60    67663.38    687.94 o 
  -3   1   6    89870.97    86322.18   1324.00 o 
  -1   1   6    49394.05    49340.21    361.17 o 
   1   1   6      144.13       24.18     82.40 o 
   3   1   6      784.70      888.60    201.40 o 
   5   1   6    18826.69    55783.05   4890.45 o 
   7   1   6     9949.43    10678.16    572.41 o 
   9   1   6    11771.07    11154.59    634.87 o 
  11   1   6      201.67       96.56    129.26 o 
  13   1   6     4305.86     3646.80    568.29 o 
  15   1   6     1771.04     1472.41    363.43 o 
  17   1   6      207.66      119.13    225.37 o 
  19   1   6        9.95     -101.57    218.64 o 
  21   1   6     3003.01     2441.33    367.07 o 
  23   1   6     3614.53     3731.78    459.34 o 
  25   1   6        4.98      120.38    229.71 o 
  27   1   6      424.87      183.64    263.86 o 
  29   1   6       73.43      291.65    286.38 o 
  31   1   6      315.46      360.90    310.94 o 
 -32   2   6      299.45      271.66    299.28 o 
 -30   2   6     3594.08     3278.78    520.23 o 
 -28   2   6      777.76     1026.25    330.11 o 
 -26   2   6      246.24      465.79    268.69 o 
 -24   2   6      383.06      570.49    282.45 o 
 -22   2   6     4782.93     4808.63    355.11 o 
 -20   2   6     3777.79     3613.01    294.79 o 
 -18   2   6      233.95      331.23    144.37 o 
 -16   2   6        5.95      -34.98     98.21 o 
 -14   2   6     2109.91     2069.05    190.77 o 
 -12   2   6      728.00      518.97    117.40 o 
 -10   2   6      353.71      453.95    106.49 o 
  -8   2   6      111.44       73.73    111.28 o 
  -6   2   6      967.17     1007.06    258.15 o 
  -4   2   6    13609.05    13452.58    448.79 o 
  -2   2   6      226.43      132.86     75.26 o 
   0   2   6      523.45      623.61     73.01 o 
   2   2   6     7958.86     7991.45    238.83 o 
   6   2   6     9538.26     8839.94    258.83 o 
   8   2   6     1183.78     1825.57    327.56 o 
  10   2   6       55.31      279.98    134.18 o 
  12   2   6     6069.43     6487.75    356.90 o 
  14   2   6     9419.54    10351.32    388.93 o 
  16   2   6     1620.92     1817.57    279.16 o 
  18   2   6     2901.10     2796.62    704.94 o 
  20   2   6     2602.85     2213.74    629.17 o 
  22   2   6     1155.39     1149.62    283.02 o 
  24   2   6      845.35      816.52    246.04 o 
  26   2   6      113.47      121.27    203.34 o 
  28   2   6     1349.97     1575.95    326.37 o 
  30   2   6      190.34       66.96    226.99 o 
 -31   3   6     1232.74     1134.59    710.47 o 
 -29   3   6      104.79       23.30    282.61 o 
 -27   3   6      521.44      241.87    268.51 o 
 -25   3   6     1534.46     1959.56    411.81 o 
 -23   3   6     1065.21     1079.30    302.51 o 
 -21   3   6     7181.36     5904.79    522.98 o 
 -19   3   6     3790.00     4085.23    434.40 o 
 -17   3   6     2205.86     2099.16    418.54 o 
 -15   3   6     5263.73     4857.53    335.01 o 
 -13   3   6    10118.37     9076.08    336.70 o 
 -11   3   6     3724.05     3497.51    197.66 o 
  -9   3   6     2618.21     2422.53    362.94 o 
  -7   3   6    21918.56    20688.90    534.81 o 
  -5   3   6     1681.09     1307.50    218.63 o 
  -3   3   6     3171.81     3420.18    297.06 o 
  -1   3   6     2279.25     2460.68    146.71 o 
   1   3   6       68.05       41.26     57.46 o 
   3   3   6     2643.50     2730.60    271.31 o 
   5   3   6     5722.08     4003.41   1489.70 o 
   7   3   6     2497.63     2685.77    803.32 o 
   9   3   6      762.02      684.71    159.51 o 
  11   3   6      482.26      599.12    233.76 o 
  13   3   6      706.80      853.57    279.01 o 
  15   3   6       33.63       88.47    144.84 o 
  17   3   6     9316.24    10218.06    447.82 o 
  19   3   6      789.52      556.39    184.55 o 
  21   3   6       97.55      -15.74    157.04 o 
  23   3   6     2193.27     2253.98    420.15 o 
  25   3   6     1237.31     1103.67    368.68 o 
  27   3   6     1404.71     1468.46    406.96 o 
  29   3   6      453.10      586.79    346.47 o 
 -28   4   6     2340.00     1580.82    720.49 o 
 -26   4   6      302.25        9.71    299.20 o 
 -24   4   6     3461.94     3818.79    526.22 o 
 -22   4   6     1323.22     1645.69    391.20 o 
 -20   4   6     1448.48     1104.45    407.22 o 
 -18   4   6      157.82      -36.57    186.23 o 
 -16   4   6      217.52      -47.32    196.83 o 
 -14   4   6      537.37      533.11    190.16 o 
 -12   4   6     8452.20     8703.15    431.61 o 
 -10   4   6      152.66      644.76    354.73 o 
  -8   4   6      123.08       86.08    158.37 o 
  -6   4   6      426.93      746.87    210.30 o 
  -4   4   6     1483.48     1924.27    228.10 o 
  -2   4   6    12215.55    12439.44    538.78 o 
   0   4   6     2171.47     2230.08    272.54 o 
   2   4   6    11915.85    12089.35    275.19 o 
   4   4   6     1714.41     1892.42    239.77 o 
   6   4   6       28.70       94.45    168.50 o 
   8   4   6     4365.62     4554.46   2672.62 o 
  10   4   6      879.27     1000.78    587.61 o 
  12   4   6     7802.56     7990.12    757.21 o 
  14   4   6     2419.54     1963.90   1328.65 o 
  16   4   6     3129.65     2033.41   1522.56 o 
  18   4   6     2144.63     1844.91    618.98 o 
  20   4   6      693.84      667.45    356.93 o 
  22   4   6     1475.91     1613.88    413.96 o 
  24   4   6      289.09      265.26    312.56 o 
  26   4   6     1754.81     2419.48    500.19 o 
 -25   5   6     2908.42     3100.87    547.40 o 
 -23   5   6      116.34        5.99    280.79 o 
 -21   5   6      469.15      165.69    293.74 o 
 -19   5   6        2.70      -64.87    246.13 o 
 -17   5   6     1977.71     1820.20    307.08 o 
 -15   5   6      460.95      557.63    213.68 o 
 -13   5   6       20.83       15.49    164.49 o 
 -11   5   6     2508.04     2083.76    394.83 o 
  -9   5   6     1210.32     1090.06    347.43 o 
  -7   5   6     3123.96     2095.30    628.48 o 
  -5   5   6     4878.42     4380.53    417.25 o 
  -3   5   6      924.96      608.78    334.41 o 
  -1   5   6     1136.53      630.11    264.06 o 
   1   5   6     4390.65     4079.25    409.84 o 
   3   5   6     3670.96     2910.06    502.66 o 
   5   5   6     3477.94     3775.96    580.28 o 
   7   5   6     1510.34      990.61    463.31 o 
   9   5   6      312.08      313.87    217.29 o 
  11   5   6     1393.01     1707.11   1271.12 o 
  13   5   6      541.88      690.41    388.36 o 
  15   5   6      211.61      -99.07    284.77 o 
  17   5   6     4355.92     2737.62   2089.03 o 
  19   5   6       40.01       50.85    262.36 o 
  21   5   6      466.39      667.51    492.93 o 
  23   5   6     1048.90     2576.49    739.06 o 
 -20   6   6     3067.10     3232.72    545.48 o 
 -18   6   6     4325.87     4842.60    467.48 o 
 -16   6   6     1015.36      693.62    327.38 o 
 -14   6   6      475.97      452.03    322.30 o 
 -12   6   6        8.45       95.69    251.63 o 
 -10   6   6     7660.69     7924.46    589.40 o 
  -8   6   6      654.18      763.55    302.08 o 
  -6   6   6     1011.72      467.46    253.87 o 
  -4   6   6      253.08      142.74    215.24 o 
  -2   6   6      271.74      400.56    235.89 o 
   0   6   6      770.20      572.89    259.58 o 
   2   6   6     3778.25     3809.70    447.02 o 
   4   6   6      223.69       38.97    200.39 o 
   6   6   6     1059.63      442.96    430.26 o 
   8   6   6      449.83      171.53    334.71 o 
  10   6   6      926.06      848.72    316.51 o 
  12   6   6      374.21      545.09    288.43 o 
  14   6   6      199.79      333.78    400.93 o 
  16   6   6     2826.00     3047.65    736.93 o 
  -7   7   6      151.60     -201.22    372.03 o 
  -5   7   6      857.45      404.96    315.48 o 
  -3   7   6       47.13      187.47    285.25 o 
  -1   7   6       38.43      345.36    294.50 o 
   1   7   6      182.74      -32.44    264.72 o 
   3   7   6       24.50      -42.16    367.21 o 
   5   7   6       89.36      493.59    442.51 o 
   7   7   6        2.85      111.65    396.89 o 
 -33   1   7       39.39      297.44    262.30 o 
 -31   1   7      872.07     1227.76    397.19 o 
 -29   1   7       17.01      -44.19    180.11 o 
 -27   1   7      721.82      810.68    240.34 o 
 -25   1   7     1043.40     1258.49    241.09 o 
 -23   1   7      350.61      207.87    157.02 o 
 -21   1   7     4507.16     4187.45    317.01 o 
 -19   1   7     7959.07     8365.14    377.93 o 
 -17   1   7      221.53      155.99    115.90 o 
 -15   1   7     1505.78     1641.00    182.47 o 
 -13   1   7      140.30       -4.74     83.64 o 
 -11   1   7    10329.14    10447.69    269.04 o 
  -9   1   7     3494.06     3678.72    162.95 o 
  -7   1   7      320.53      254.86     75.77 o 
  -5   1   7     7120.75     6681.20    295.05 o 
  -3   1   7    35382.89    38037.03    318.80 o 
  -1   1   7      918.64      765.03    162.83 o 
   1   1   7     5710.10     6988.40    928.08 o 
   3   1   7    10331.28    11194.99    690.49 o 
   5   1   7     9681.74    10039.75    368.94 o 
   7   1   7    15808.88    15392.34    695.29 o 
   9   1   7     3962.02     5115.24   1826.16 o 
  11   1   7      753.24      397.62    159.90 o 
  13   1   7    10213.27    10282.76    501.23 o 
  15   1   7       90.73      194.60    185.14 o 
  17   1   7    20300.82    20678.32    773.71 o 
  19   1   7     1014.81      952.46    276.98 o 
  21   1   7      245.49      -10.10    190.23 o 
  23   1   7     2555.67     2445.05    393.30 o 
  25   1   7    10169.25    11331.02    753.54 o 
  27   1   7      433.85      315.76    276.79 o 
  29   1   7     1168.76     1268.59    392.19 o 
  31   1   7      732.54      486.37    325.77 o 
 -32   2   7     1861.10     2266.37    750.92 o 
 -30   2   7      663.91      511.43    313.01 o 
 -28   2   7     4529.58     4112.27    531.85 o 
 -26   2   7     9295.86     9165.93    674.71 o 
 -24   2   7      233.87      120.33    228.79 o 
 -22   2   7     9027.77     9039.17    438.17 o 
 -20   2   7     2932.38     3032.09    278.37 o 
 -18   2   7     3867.77     3522.35    272.10 o 
 -16   2   7     8500.47     7911.03    403.19 o 
 -14   2   7     9632.50     9770.74    298.59 o 
 -12   2   7     2808.97     2874.83    195.18 o 
 -10   2   7     7184.93     6302.24    196.41 o 
  -8   2   7     2678.10     2209.65    196.80 o 
  -6   2   7     6813.10     6476.72    288.59 o 
  -4   2   7    22905.00    21905.92    579.95 o 
  -2   2   7      324.11      172.61     79.43 o 
   0   2   7     3367.58     3673.10    326.93 o 
   2   2   7     6930.85     6692.91    267.29 o 
   6   2   7    23979.07    25685.74    404.60 o 
   8   2   7    25553.89    25173.49    829.79 o 
  10   2   7      244.33      145.81    108.99 o 
  12   2   7     2824.74     2957.47    763.68 o 
  14   2   7    12672.22    12848.32    880.81 o 
  16   2   7       52.05       57.31    125.60 o 
  18   2   7      516.64      402.18    188.57 o 
  20   2   7     1406.91     1100.61    312.08 o 
  22   2   7      155.01       43.02    161.05 o 
  24   2   7       99.17      230.23    189.19 o 
  26   2   7       67.97       87.80    206.70 o 
  28   2   7      172.18      279.42    238.87 o 
  30   2   7      231.27      475.72    399.80 o 
 -31   3   7     1829.92     1985.88    551.66 o 
 -29   3   7      665.72      234.69    462.28 o 
 -27   3   7     1852.80     2316.31    536.73 o 
 -25   3   7     2479.53     2610.11    445.47 o 
 -23   3   7     4457.12     4349.35   1029.60 o 
 -21   3   7      776.58      685.18    256.17 o 
 -19   3   7     3740.79     3817.66    435.73 o 
 -17   3   7     3993.75     3862.94    416.54 o 
 -15   3   7      460.09      428.38    169.32 o 
 -13   3   7     2149.22     2336.37    245.42 o 
 -11   3   7     3937.57     4113.91    200.57 o 
  -9   3   7     9372.47     8889.97    237.91 o 
  -7   3   7     1138.36     1717.56    240.46 o 
  -5   3   7     2734.25     2480.23    569.67 o 
  -3   3   7     5720.81     6505.51    533.85 o 
  -1   3   7    20577.49    22258.28    355.49 o 
   1   3   7     1230.84     1230.45    138.47 o 
   3   3   7     7844.19     8152.83    177.77 o 
   7   3   7     2845.41     3524.88    318.95 o 
   9   3   7     8016.46     7919.13    348.36 o 
  11   3   7        0.02       14.61    165.93 o 
  13   3   7     4921.89     5271.13    472.93 o 
  15   3   7     3537.22     3807.91    334.98 o 
  17   3   7     2875.00     3018.15    286.91 o 
  19   3   7     1260.54     1318.72    591.89 o 
  21   3   7      438.03      458.44    261.47 o 
  23   3   7      793.15      634.19    371.22 o 
  25   3   7       79.57      -69.39    232.17 o 
  27   3   7      609.39      490.34    331.79 o 
 -28   4   7        4.29      108.72    309.19 o 
 -26   4   7      219.00      343.05    311.05 o 
 -24   4   7     3368.33     2926.34    491.91 o 
 -22   4   7     5873.35     6986.95    635.32 o 
 -20   4   7       29.28      -36.72    220.60 o 
 -18   4   7      554.26      489.21    346.80 o 
 -16   4   7      195.52       29.65    144.25 o 
 -14   4   7     1596.16     1421.43    243.06 o 
 -12   4   7     1935.65     2125.54    299.53 o 
 -10   4   7     3891.22     3927.69    497.29 o 
  -8   4   7     8759.89     8225.51    488.38 o 
  -6   4   7       48.10      -69.30    149.73 o 
  -4   4   7     9119.09     8734.46    348.02 o 
  -2   4   7     4244.20     4813.95    291.35 o 
   0   4   7      886.67     1029.84    146.54 o 
   2   4   7      997.75      885.57    121.70 o 
   4   4   7     1936.28     2086.59    420.38 o 
   6   4   7     3608.45     3716.93   1112.00 o 
   8   4   7     1557.17     1535.17    616.88 o 
  10   4   7     1830.71     2250.93   1104.05 o 
  12   4   7     1040.35      654.52    331.13 o 
  14   4   7      124.10      260.02    291.32 o 
  16   4   7     1600.19     1262.14    918.43 o 
  18   4   7     1790.13     1355.97    547.54 o 
  20   4   7     2548.17     4392.35    516.09 o 
  22   4   7     3320.17     3136.05    492.33 o 
  24   4   7      119.07       79.70    304.50 o 
  26   4   7      928.16      926.46    396.80 o 
 -25   5   7     1952.78     1880.34    871.60 o 
 -23   5   7        0.45      121.39    299.05 o 
 -21   5   7      450.37      514.04    316.93 o 
 -19   5   7      649.98     1085.10    784.22 o 
 -17   5   7     2688.00     2864.33    357.88 o 
 -15   5   7     5436.27     5140.11    422.82 o 
 -13   5   7      851.68      802.80    233.75 o 
 -11   5   7      137.81      332.56    224.63 o 
  -9   5   7     2785.09     2366.31    675.51 o 
  -7   5   7     9806.53    10159.03    580.14 o 
  -5   5   7     3140.23     2958.91    374.80 o 
  -3   5   7     6043.31     5659.38    464.97 o 
  -1   5   7     1798.34     2679.59    366.69 o 
   1   5   7     6337.00     6238.62    494.34 o 
   3   5   7     3437.99     3222.82    499.16 o 
   5   5   7       13.15       68.78    140.70 o 
   7   5   7      357.50      -23.29    148.20 o 
   9   5   7      185.59      148.62    204.82 o 
  11   5   7     3874.27     3236.90   2234.35 o 
  13   5   7     1144.21      928.53    650.48 o 
  15   5   7      147.48     -124.25    292.36 o 
  17   5   7       66.00      123.46    366.39 o 
  19   5   7     1090.19      734.44    359.88 o 
  21   5   7      139.73       52.13    301.85 o 
 -18   6   7      648.17      666.55    277.43 o 
 -16   6   7      452.93      928.22    624.25 o 
 -14   6   7       15.97       54.36    253.92 o 
 -12   6   7       16.95       57.05    255.92 o 
 -10   6   7      187.99      243.82    253.82 o 
  -8   6   7      338.47      332.82    256.56 o 
  -6   6   7     1662.50     1082.94    393.10 o 
  -4   6   7       12.74      -71.59    199.68 o 
  -2   6   7       15.67       34.16    201.77 o 
   0   6   7       49.34       87.59    207.65 o 
   2   6   7      364.80      373.77    235.84 o 
   4   6   7     1312.63     1305.09    410.99 o 
   6   6   7      614.29      370.88    377.30 o 
   8   6   7       16.74      -79.20    562.94 o 
  10   6   7     2067.32     2096.91   1456.38 o 
  12   6   7      112.09      -32.30    243.54 o 
  14   6   7       66.07      104.79    258.53 o 
  16   6   7     1543.11     1668.66    622.17 o 
  -9   7   7      180.40      109.90    296.91 o 
  -7   7   7    11998.65    13363.22    861.01 o 
  -5   7   7      653.75      824.03    346.24 o 
  -3   7   7       17.65     -108.41    274.85 o 
  -1   7   7      575.03     1166.28    350.41 o 
   1   7   7     2356.74     1632.32    661.53 o 
   3   7   7     3660.12     3123.44   2105.93 o 
   5   7   7     2515.43     2872.24    686.78 o 
   7   7   7       56.67      213.41    423.51 o 
 -34   0   8     1290.60     1881.37    472.99 o 
 -32   0   8     2016.99     2505.99    472.67 o 
 -30   0   8      112.42       -0.55    240.88 o 
 -28   0   8    13740.77    13508.88    743.78 o 
 -26   0   8       17.91      105.43    388.87 o 
 -24   0   8     3122.53     3211.49    386.59 o 
 -22   0   8     1341.40     1097.59    263.54 o 
 -20   0   8    28004.34    27111.77    811.50 o 
 -18   0   8    26326.72    26064.32    742.12 o 
 -16   0   8    22711.37    22050.75    765.47 o 
 -14   0   8      180.96      377.44    149.30 o 
 -12   0   8     9256.42     9524.34    383.92 o 
 -10   0   8     1182.35     1250.26    170.88 o 
  -8   0   8     1758.63     1734.05    173.81 o 
  -6   0   8    10890.37    11368.65    337.28 o 
  -4   0   8      133.27        4.77    115.57 o 
  -2   0   8     4777.39     4512.84   2752.65 o 
   0   0   8     2154.49     2225.51    667.68 o 
   2   0   8       30.92      124.38    211.57 o 
   4   0   8    18920.30     4358.57   2183.66 o 
   6   0   8      701.60      739.96    239.55 o 
   8   0   8      277.25      182.32    277.04 o 
  10   0   8     6182.40     6214.91    513.24 o 
  12   0   8    20415.77    24073.95   5995.51 o 
  14   0   8      248.59      364.58    474.85 o 
  16   0   8     3744.50     2832.09   1758.66 o 
  18   0   8       43.17     -207.98    230.26 o 
  20   0   8      883.10      876.20    382.17 o 
  22   0   8      309.61      664.40    393.57 o 
  24   0   8       50.13     -107.15    275.08 o 
  26   0   8       19.20       69.29    319.72 o 
  28   0   8     7006.33     7149.82    922.09 o 
  30   0   8       44.54      -32.26    382.01 o 
 -33   1   8      146.38      263.67    261.07 o 
 -31   1   8      866.23      613.52    287.87 o 
 -29   1   8      936.90      893.99    367.65 o 
 -27   1   8      689.22      904.94    245.58 o 
 -25   1   8     1884.56     1887.35    278.09 o 
 -23   1   8     3027.37     3565.31    377.16 o 
 -21   1   8     3696.03     3391.72    291.76 o 
 -19   1   8     5287.64     4801.98    308.18 o 
 -17   1   8     7759.10     7100.64    328.26 o 
 -15   1   8     1776.23     1942.25    191.79 o 
 -13   1   8    13622.21    13033.79    366.28 o 
 -11   1   8    34867.38    35579.91    519.68 o 
  -9   1   8    21014.05    21256.96    338.79 o 
  -7   1   8    17093.07    15188.65    303.43 o 
  -5   1   8     3718.80     3497.86    563.99 o 
  -3   1   8     3504.54     3540.94    459.74 o 
  -1   1   8    16776.80    16151.38    311.85 o 
   1   1   8     4154.80     3561.30    418.97 o 
   3   1   8      877.24      771.55    384.11 o 
   5   1   8     7915.11     -522.13   1190.64 o 
   7   1   8     8588.00      385.54   1406.49 o 
   9   1   8     1048.17      771.95    984.94 o 
  11   1   8     4659.95     4161.71    807.43 o 
  13   1   8     3171.33     2670.12    524.71 o 
  15   1   8      195.56      266.41    185.14 o 
  17   1   8     6203.53     6288.27    486.80 o 
  19   1   8      825.92      471.84    231.54 o 
  21   1   8     3970.16     3492.35    445.32 o 
  23   1   8     1772.82     2284.87    402.04 o 
  25   1   8      108.37      131.01    240.40 o 
  27   1   8      326.16      528.26    303.01 o 
  29   1   8      522.76      274.78    312.62 o 
  31   1   8        4.73       92.04    296.50 o 
 -32   2   8       31.90     -140.53    290.86 o 
 -30   2   8     1629.31     1804.55    445.91 o 
 -28   2   8     4839.16     5889.42    600.10 o 
 -26   2   8     1464.58     1919.09    398.53 o 
 -24   2   8      293.08      426.44    253.99 o 
 -22   2   8     2984.97     2574.83    384.43 o 
 -20   2   8     3498.51     3289.56    281.95 o 
 -18   2   8      466.29      252.02    143.50 o 
 -16   2   8     1293.87     1571.31    430.37 o 
 -14   2   8     4235.32     4597.95    220.08 o 
 -12   2   8     7797.57     8061.77    238.35 o 
 -10   2   8      328.45      171.51    143.44 o 
  -8   2   8    15184.56    15623.36    441.31 o 
  -4   2   8     4560.93     4839.71    609.16 o 
  -2   2   8    43895.61    47160.40    663.00 o 
   0   2   8      166.88       61.97     84.55 o 
   2   2   8    66198.45    70241.30    792.46 o 
   4   2   8     1809.30     1434.65    481.82 o 
   6   2   8      855.29     1064.11    294.82 o 
   8   2   8     2118.22     2420.45    676.29 o 
  10   2   8     8555.10     8811.18    353.46 o 
  12   2   8     3053.85     2998.66    908.89 o 
  14   2   8      307.67      253.50    126.51 o 
  16   2   8    10118.10    10598.57    427.62 o 
  18   2   8      556.57      387.62    173.33 o 
  20   2   8     2562.05     2376.95    642.14 o 
  22   2   8       34.49      -80.49    149.27 o 
  24   2   8      274.71      209.55    222.78 o 
  26   2   8     1683.01     2134.76    391.19 o 
  28   2   8     5283.76     4923.99    603.14 o 
  30   2   8     2461.80     3356.89    557.97 o 
 -31   3   8     1856.04     2484.06    514.57 o 
 -29   3   8      787.35      929.87    360.19 o 
 -27   3   8      302.05      250.72    277.64 o 
 -25   3   8     1402.01     1356.02    358.58 o 
 -23   3   8     3094.70     3146.29    450.84 o 
 -21   3   8        0.99       42.14    209.85 o 
 -19   3   8    15981.91    15135.28   1466.73 o 
 -17   3   8     4595.51     4965.14    362.22 o 
 -15   3   8        1.78      104.89    134.30 o 
 -13   3   8     6426.35     6072.46    362.62 o 
 -11   3   8    12348.69    11608.61    446.29 o 
  -9   3   8       32.69      166.95    117.42 o 
  -7   3   8    12455.42    12160.37    520.78 o 
  -5   3   8     6638.33     6483.16    407.80 o 
  -3   3   8       37.32      233.08    157.44 o 
  -1   3   8     6785.37     6411.77    245.57 o 
   1   3   8     6893.72     6835.48    185.56 o 
   3   3   8     5671.24     6365.60    183.47 o 
   5   3   8     6196.71     5788.89    208.97 o 
   7   3   8    17909.85    17677.85    387.40 o 
   9   3   8     4164.46     4744.47    278.08 o 
  11   3   8    16776.26    17440.96   1133.93 o 
  13   3   8     3915.16     4356.98    322.16 o 
  15   3   8     1657.32      736.31    614.73 o 
  17   3   8    12288.70    11870.24    912.09 o 
  19   3   8     2584.50     1660.86    528.88 o 
  21   3   8     1136.49      727.65    427.03 o 
  23   3   8     4202.51     2617.88   1142.70 o 
  25   3   8      923.04     1097.93    374.52 o 
  27   3   8        0.13      242.08    304.00 o 
 -28   4   8       11.16      138.00    327.94 o 
 -26   4   8      234.83      170.07    322.93 o 
 -24   4   8      533.72      646.25    321.39 o 
 -22   4   8       47.85      349.53    286.65 o 
 -20   4   8      678.48      573.31    300.97 o 
 -18   4   8      368.04      461.20    203.72 o 
 -16   4   8     1137.11     1075.38    233.85 o 
 -14   4   8     1434.09     1875.24    274.43 o 
 -12   4   8     1770.14     1588.38    250.74 o 
 -10   4   8        5.76       -4.20    167.48 o 
  -8   4   8     3470.98     3728.89    677.90 o 
  -6   4   8     2275.01     2223.10    541.11 o 
  -4   4   8      937.40     1179.48    172.26 o 
  -2   4   8     1662.13     1588.09    259.94 o 
   0   4   8      287.89      189.79    115.67 o 
   2   4   8     1254.93     1628.28    205.74 o 
   4   4   8      495.48      452.14    163.32 o 
   6   4   8     3533.79     3108.18    668.25 o 
   8   4   8     2373.92     2293.55   1111.18 o 
  10   4   8      109.02       93.96    227.95 o 
  12   4   8     6077.72     4316.23   2895.60 o 
  14   4   8      823.62      515.08    581.33 o 
  16   4   8     2261.11     2208.29   1417.40 o 
  18   4   8       46.32      -19.03    218.58 o 
  20   4   8     1202.50     1341.19    454.33 o 
  22   4   8      376.70      123.60    275.34 o 
  24   4   8      731.70      679.12    357.81 o 
 -25   5   8       46.91      -43.49    302.22 o 
 -23   5   8      115.00       53.80    291.40 o 
 -21   5   8      481.43      819.45    394.94 o 
 -19   5   8       40.11      -45.82    188.96 o 
 -17   5   8      821.85      588.29    235.25 o 
 -15   5   8       34.37       -5.18    167.81 o 
 -13   5   8      619.57      209.80    231.77 o 
 -11   5   8      984.29      685.67    261.32 o 
  -9   5   8      960.53      975.67    281.13 o 
  -7   5   8      421.09      501.97    222.30 o 
  -5   5   8      510.38      509.13    215.05 o 
  -3   5   8      190.21      -83.58    177.04 o 
  -1   5   8     5694.97     5648.43    475.54 o 
   1   5   8      852.20      812.64    266.92 o 
   3   5   8       65.08       47.88    203.20 o 
   5   5   8       63.39      -44.99    136.92 o 
   7   5   8      309.58       85.99    185.75 o 
   9   5   8       11.04      -45.91    184.13 o 
  11   5   8       78.32      164.78    254.91 o 
  13   5   8      134.99      193.69    310.68 o 
  15   5   8     2092.37     1971.50   1663.23 o 
  17   5   8       22.43       77.03    337.93 o 
  19   5   8      103.78       45.29    286.61 o 
  21   5   8     1114.28     2028.14    695.74 o 
 -18   6   8       12.18      124.52    289.41 o 
 -16   6   8     1639.79     1523.67    381.46 o 
 -14   6   8     1874.60     2122.57    414.24 o 
 -12   6   8      436.90      -49.00    348.66 o 
 -10   6   8        4.30      -49.40    222.57 o 
  -8   6   8     6367.40     7158.81    593.25 o 
  -6   6   8      122.15       60.22    230.21 o 
  -4   6   8     4549.95     4778.38    506.23 o 
  -2   6   8     1487.20     1316.87    534.26 o 
   0   6   8       19.25      -60.60    194.76 o 
   2   6   8     1473.73     1358.57    476.51 o 
   4   6   8     6272.46     6473.87    673.60 o 
   6   6   8     1933.13     1200.82    952.86 o 
   8   6   8     2108.13     1765.70   1038.82 o 
  10   6   8     1492.64     1678.87   1033.54 o 
  12   6   8        1.17      111.49    361.93 o 
  14   6   8     3634.53     3296.42   2242.28 o 
  16   6   8      435.58       90.05    405.85 o 
  -9   7   8      147.74      116.30    285.30 o 
  -7   7   8      447.60      394.95    316.90 o 
  -5   7   8       92.14       -0.14    267.22 o 
  -3   7   8        3.45     -129.02    232.44 o 
  -1   7   8       99.00     -261.86    235.69 o 
   1   7   8       81.73      101.66    271.53 o 
   3   7   8      186.03      105.06    381.29 o 
   5   7   8      211.82      269.29    403.70 o 
 -33   1   9        7.39      -16.92    313.01 o 
 -31   1   9      663.57      857.23    288.10 o 
 -29   1   9      888.94     1164.41    295.59 o 
 -27   1   9      194.70       81.44    226.03 o 
 -25   1   9    15758.09    14653.47    572.31 o 
 -23   1   9     2798.80     3043.94    307.81 o 
 -21   1   9     1667.05     1905.26    240.84 o 
 -19   1   9     3369.19     3775.62    284.36 o 
 -17   1   9    41690.48    40418.10    726.10 o 
 -15   1   9     6453.28     6272.74    291.58 o 
 -13   1   9    10862.11    10739.19    474.92 o 
 -11   1   9      179.45      328.72     87.93 o 
  -9   1   9     2954.16     3482.24    144.84 o 
  -7   1   9    69014.14    71425.38    726.66 o 
  -5   1   9     1674.70     1293.43    424.79 o 
  -3   1   9       29.15       32.16    220.55 o 
  -1   1   9      294.10      371.74    105.19 o 
   1   1   9       13.26      -31.04    321.02 o 
   3   1   9     4022.03     3905.88   1396.03 o 
   7   1   9       26.97      136.05    191.09 o 
   9   1   9     3010.82     2820.76    735.71 o 
  11   1   9    10505.33     1295.72   2098.80 o 
  13   1   9     3500.81     3608.03   1008.25 o 
  15   1   9     3755.07     3862.52    909.31 o 
  17   1   9     1239.38      996.47    313.95 o 
  19   1   9       90.76      -76.49    164.07 o 
  21   1   9      804.56      690.03    304.18 o 
  23   1   9     2320.92     2124.69    550.77 o 
  25   1   9      277.53       72.13    236.64 o 
  27   1   9      455.92     1101.08    366.61 o 
  29   1   9        2.57      -33.12    278.62 o 
 -32   2   9      124.89        9.57    309.25 o 
 -30   2   9       82.69      155.98    280.71 o 
 -28   2   9      240.40      268.29    273.49 o 
 -26   2   9      453.16      297.94    278.45 o 
 -24   2   9      295.77      518.75    256.82 o 
 -22   2   9     1159.49     1105.33    297.42 o 
 -20   2   9     1333.44      974.52    273.69 o 
 -18   2   9     1297.24     1195.93    278.62 o 
 -16   2   9      441.42      319.47    123.95 o 
 -14   2   9     9380.36     9245.06    279.30 o 
 -12   2   9     3267.74     3067.61    249.53 o 
 -10   2   9    10255.58     9686.32    374.99 o 
  -8   2   9    25873.16    24415.05    557.27 o 
  -6   2   9     4733.00     4616.40    400.52 o 
  -4   2   9    37183.64    36241.54    775.79 o 
  -2   2   9    32840.86    32526.62    310.35 o 
   0   2   9    10213.36    10462.27    507.52 o 
   2   2   9     3068.75     3860.50    545.45 o 
   4   2   9    42340.79    42027.72   1417.91 o 
   6   2   9     2029.19     2397.15    449.77 o 
   8   2   9    14800.73    15307.82    394.53 o 
  12   2   9     9028.42      418.17   1674.40 o 
  14   2   9      509.58      679.20    261.53 o 
  16   2   9    15398.61    15370.17    706.43 o 
  18   2   9       11.09      -51.22    133.82 o 
  20   2   9     3252.93     2958.78    601.04 o 
  22   2   9     5099.90     4198.86   1102.50 o 
  24   2   9        0.71       -8.44    237.97 o 
  26   2   9     3418.53     4232.86    561.10 o 
  28   2   9     1130.00      386.91    319.36 o 
 -31   3   9       50.81      319.16    328.67 o 
 -29   3   9      328.38      453.59    325.83 o 
 -27   3   9     1084.30     1118.94    609.92 o 
 -25   3   9      857.55      984.10    335.20 o 
 -23   3   9       71.45      124.48    244.21 o 
 -21   3   9     1082.05     1159.88    386.16 o 
 -19   3   9     2355.89     2334.15    374.77 o 
 -17   3   9      191.43       64.87    146.20 o 
 -15   3   9     1645.53     1576.68    369.41 o 
 -13   3   9       78.15      400.93    147.29 o 
 -11   3   9     1967.55     1614.06    276.73 o 
  -9   3   9    11507.64    11617.27    535.85 o 
  -7   3   9    16143.31    18195.26    643.30 o 
  -5   3   9     1459.16     1303.64    239.88 o 
  -3   3   9      171.16      118.87    163.50 o 
  -1   3   9        5.20       98.83    168.15 o 
   1   3   9    14104.95    15037.33    422.78 o 
   3   3   9      230.72      233.59    131.66 o 
   5   3   9     8688.24     9310.33    216.93 o 
   7   3   9      461.49      879.76    209.03 o 
   9   3   9     1203.50     1090.01    605.19 o 
  11   3   9      171.04      246.58    239.19 o 
  13   3   9      792.56      459.73    320.59 o 
  15   3   9     1419.91      792.59    549.73 o 
  17   3   9     3806.46     3773.88    442.66 o 
  19   3   9     6512.62     7303.26    602.34 o 
  21   3   9       12.62       71.11    235.77 o 
  23   3   9     2507.91     3229.97    492.64 o 
  25   3   9       46.57       36.89    267.60 o 
  27   3   9      969.61      741.34    369.56 o 
 -28   4   9     3308.03     3242.20    563.83 o 
 -26   4   9     3640.77     4434.48   1179.23 o 
 -24   4   9        6.24      110.25    270.60 o 
 -22   4   9     7389.68     7921.49    671.81 o 
 -20   4   9     2045.61     1935.24    399.69 o 
 -18   4   9       20.54       62.47    176.21 o 
 -16   4   9     1699.53     1845.27    279.82 o 
 -14   4   9     3123.86     3233.08    324.77 o 
 -12   4   9     3708.37     3138.30    643.56 o 
 -10   4   9      874.45      689.64    242.00 o 
  -8   4   9     5398.34     4933.38    430.26 o 
  -6   4   9       19.37      127.18    185.35 o 
  -4   4   9     1268.60     1017.72    389.97 o 
  -2   4   9      268.85      291.56    192.09 o 
   0   4   9     9794.34     9958.29    387.00 o 
   2   4   9     5695.96     5906.12    330.62 o 
   4   4   9     2898.09     3391.48    583.84 o 
   6   4   9     4602.79     4375.68    621.83 o 
   8   4   9     1573.57     1669.70    829.54 o 
  10   4   9      891.70      583.92    707.31 o 
  12   4   9     1994.25     1535.86    897.48 o 
  14   4   9     3454.12     3015.49   1907.26 o 
  16   4   9      634.69      572.91    466.82 o 
  18   4   9      454.71      215.95    243.44 o 
  20   4   9      853.21      715.12    313.68 o 
  22   4   9      691.75      589.82    325.35 o 
  24   4   9      198.36      140.77    306.45 o 
 -25   5   9      288.00     -112.51    304.37 o 
 -23   5   9      359.46      294.26    331.55 o 
 -21   5   9        5.66     -229.71    256.97 o 
 -19   5   9     5154.06     5350.32    467.39 o 
 -17   5   9      161.18      235.06    223.68 o 
 -15   5   9       78.59       13.21    223.49 o 
 -13   5   9      159.03      277.31    242.11 o 
 -11   5   9       37.12      207.53    212.75 o 
  -9   5   9     1458.95     1093.91    561.75 o 
  -7   5   9      197.25      210.10    209.63 o 
  -5   5   9     2083.65     2899.89    391.44 o 
  -3   5   9       92.11      118.95    199.39 o 
  -1   5   9     3570.35     4447.74    928.51 o 
   1   5   9       50.04      205.99    228.31 o 
   3   5   9     1117.42     1079.47    296.07 o 
   5   5   9      481.14      571.86    244.93 o 
   7   5   9     1428.24     1241.94    494.59 o 
   9   5   9      426.24      297.88    211.62 o 
  11   5   9      631.01      627.28    801.78 o 
  13   5   9      122.40      139.54    313.42 o 
  15   5   9     1184.60     1092.28   1014.51 o 
  17   5   9      829.58      908.83    621.83 o 
  19   5   9      547.66      187.92    325.33 o 
  21   5   9      263.67      230.49    334.96 o 
 -18   6   9      206.13      -16.97    282.03 o 
 -16   6   9      758.68      732.37    370.02 o 
 -14   6   9       49.13     -245.15    248.86 o 
 -12   6   9     1250.51     1009.77    350.76 o 
 -10   6   9      115.55       92.66    251.38 o 
  -8   6   9      475.33      298.70    261.96 o 
  -6   6   9      431.46      238.04    245.06 o 
  -4   6   9        2.08      160.36    226.41 o 
  -2   6   9       47.26        4.45    214.57 o 
   0   6   9      193.93      114.19    242.57 o 
   2   6   9      427.63      263.03    270.71 o 
   4   6   9       79.82      -44.06    246.37 o 
   6   6   9      174.12       41.13    337.78 o 
   8   6   9       92.73       98.34    337.31 o 
  10   6   9        2.47      161.93    362.02 o 
  12   6   9       34.95      260.76    412.22 o 
  14   6   9      328.85      384.88    422.55 o 
  -7   7   9        4.64       94.21    322.67 o 
  -5   7   9      206.11       93.83    246.48 o 
  -3   7   9      463.41      210.47    265.32 o 
  -1   7   9     2570.18     2753.18    478.88 o 
   1   7   9     2051.95     2034.09    706.16 o 
   3   7   9      558.06      118.35    279.93 o 
 -34   0  10     3592.17     4282.04    893.96 o 
 -32   0  10     9802.03    10662.20   1132.92 o 
 -30   0  10      639.17      749.83    329.97 o 
 -28   0  10     3856.56     3847.30    477.00 o 
 -26   0  10     5166.51     5639.44    515.70 o 
 -24   0  10        3.64       -2.33    173.70 o 
 -22   0  10     5630.42     5749.89    454.43 o 
 -20   0  10    27586.01    27780.14    817.78 o 
 -18   0  10     6462.75     6464.73    404.94 o 
 -16   0  10     9198.45     9438.74    568.00 o 
 -14   0  10    51642.38    48796.51    892.58 o 
 -12   0  10      157.75      322.60    237.87 o 
 -10   0  10     1828.27     1518.04    192.70 o 
  -8   0  10    57369.73    61193.45    842.59 o 
  -6   0  10     2276.58     2400.01    196.53 o 
  -4   0  10    63704.46    69236.55   1455.01 o 
  -2   0  10      413.90      593.55    398.37 o 
   0   0  10     8285.43     9307.68    329.02 o 
   2   0  10     3449.20     4175.92    920.74 o 
   4   0  10     5508.91      829.85   2204.04 o 
   6   0  10    13466.16     3370.49   2349.01 o 
   8   0  10     3653.29     3830.35   1218.97 o 
  10   0  10     1047.06      942.13    297.81 o 
  12   0  10      197.73      106.18    573.27 o 
  16   0  10      835.74      576.83    487.99 o 
  18   0  10      352.57      504.67    359.22 o 
  20   0  10     1927.52     2240.49    523.45 o 
  22   0  10     1411.92     2505.51    575.86 o 
  24   0  10      824.27      307.66    365.53 o 
  26   0  10      325.34      415.08    414.83 o 
  28   0  10     1490.48      704.46    464.67 o 
  30   0  10     1240.98     1244.01    548.45 o 
 -33   1  10     1436.76     1543.83    372.07 o 
 -31   1  10        1.47     -137.66    218.86 o 
 -29   1  10      187.61      269.27    229.32 o 
 -27   1  10       32.19      141.13    197.47 o 
 -25   1  10        1.53      142.32    150.53 o 
 -23   1  10     9331.37     8677.09    599.09 o 
 -21   1  10     4792.56     4633.40    327.54 o 
 -19   1  10     3149.92     3199.37    349.03 o 
 -17   1  10       26.74       82.94    106.85 o 
 -15   1  10       38.66      -14.88     90.74 o 
 -13   1  10     1415.65     1369.02    123.82 o 
 -11   1  10     5303.35     5565.45    188.41 o 
  -9   1  10    26204.25    25484.78    429.05 o 
  -7   1  10    46298.38    48031.52    616.03 o 
  -5   1  10      305.55      127.19     90.21 o 
  -3   1  10        0.52      -57.13    184.33 o 
  -1   1  10     1119.88     1231.17    205.46 o 
   1   1  10     2538.50     2887.88    385.80 o 
   3   1  10     1720.98     1333.22    864.24 o 
   5   1  10     6038.73      -52.39   1403.93 o 
   7   1  10     4839.69     -129.52   1320.86 o 
   9   1  10     2303.77     1957.29    725.07 o 
  11   1  10      187.20      140.06    169.37 o 
  13   1  10     6069.38      660.71   1338.21 o 
  15   1  10    12206.00    12121.96    616.94 o 
  17   1  10     1127.60      550.26    252.90 o 
  19   1  10       10.55      -79.98    183.04 o 
  21   1  10       23.72      201.59    226.56 o 
  23   1  10      129.25      246.68    239.01 o 
  25   1  10     2424.29     3239.52    485.53 o 
  27   1  10      700.68      731.12    333.01 o 
  29   1  10      514.81      972.10    388.14 o 
 -32   2  10     4210.54     4094.95    766.80 o 
 -30   2  10      368.42      328.31    308.44 o 
 -28   2  10       95.97     -305.89    213.91 o 
 -26   2  10      411.33      772.96    316.36 o 
 -24   2  10      808.70      658.19    281.72 o 
 -22   2  10      821.92      545.97    253.57 o 
 -20   2  10     1075.16     1557.43    320.39 o 
 -18   2  10        4.06     -101.21    161.30 o 
 -16   2  10      138.11      293.52    141.75 o 
 -14   2  10     8398.02     8185.53    258.74 o 
 -12   2  10     3104.47     2962.18    529.86 o 
 -10   2  10      105.66       87.29    150.00 o 
  -8   2  10      830.60      839.83    246.76 o 
  -6   2  10     5267.45     5873.05    367.78 o 
  -4   2  10    21743.25    23993.34    556.89 o 
  -2   2  10     2936.75     3648.64    451.18 o 
   0   2  10     1228.55     1495.97    272.38 o 
   2   2  10     1537.99     1324.31    365.30 o 
   4   2  10    19908.15    18961.04    553.94 o 
   6   2  10     2521.14     2432.06    372.37 o 
   8   2  10     1172.43     1476.97    248.88 o 
  10   2  10      574.90      731.49    514.36 o 
  12   2  10     9565.60      323.69   1115.05 o 
  14   2  10     1535.43     1305.20    506.18 o 
  16   2  10       42.10       23.99    233.73 o 
  18   2  10      123.97       97.83    195.67 o 
  20   2  10        5.08      -45.27    201.16 o 
  22   2  10     2950.58     3090.87    457.17 o 
  24   2  10      323.42      403.37    283.62 o 
  26   2  10      913.50     1087.21    376.74 o 
  28   2  10      152.60      255.23    357.30 o 
 -31   3  10      843.47     1282.95    438.61 o 
 -29   3  10      669.67      667.50    349.35 o 
 -27   3  10      109.55       63.27    272.53 o 
 -25   3  10     4653.34     4075.49    517.02 o 
 -23   3  10     1610.67     1233.09    359.08 o 
 -21   3  10       35.96     -259.36    172.90 o 
 -19   3  10     6996.55     7724.61    589.21 o 
 -17   3  10     2049.37     2128.65    279.27 o 
 -15   3  10       26.07        3.81    128.74 o 
 -13   3  10      330.90      480.33    170.65 o 
 -11   3  10      509.77      587.58    174.24 o 
  -9   3  10     1452.68     1131.40    236.37 o 
  -7   3  10     2309.01     2431.18    357.17 o 
  -5   3  10     3385.75     3530.17    337.29 o 
  -3   3  10     1255.79     1055.40    279.77 o 
  -1   3  10       65.77       30.44     85.23 o 
   1   3  10     1691.41     1823.36    186.04 o 
   3   3  10     4680.89     5318.46    291.35 o 
   5   3  10     5339.22     5280.76    872.48 o 
   7   3  10    19317.34    20585.24    690.58 o 
   9   3  10      927.59      641.98    477.00 o 
  11   3  10     4255.27     3122.21   2166.56 o 
  13   3  10     2375.95     1412.03   1037.40 o 
  15   3  10      851.35      453.23    335.25 o 
  17   3  10      687.83      377.15    239.72 o 
  19   3  10     5889.32     5909.71    557.40 o 
  21   3  10      133.51      -41.38    236.89 o 
  23   3  10       92.51       88.69    267.76 o 
  25   3  10     1338.45     2514.43    637.00 o 
  27   3  10      456.44      751.90    377.12 o 
 -28   4  10       73.04      830.82    367.52 o 
 -26   4  10        2.04      105.22    273.03 o 
 -24   4  10      814.49      691.15    342.40 o 
 -22   4  10     2540.10     2516.21    457.20 o 
 -20   4  10     7603.62     7569.60    638.51 o 
 -18   4  10     6236.88     6356.28    454.01 o 
 -16   4  10     1858.73     2001.04    293.49 o 
 -14   4  10     2162.30     2360.21    304.93 o 
 -12   4  10     1420.51     1290.01    339.68 o 
 -10   4  10      165.63      101.89    185.43 o 
  -8   4  10    13673.93    14066.03    942.14 o 
  -6   4  10     6001.21     6665.93    488.01 o 
  -4   4  10     2319.70     2206.43    678.93 o 
  -2   4  10    14941.59    16135.67    683.67 o 
   0   4  10     2306.34     2525.65    228.02 o 
   2   4  10     4619.74     4658.51    563.13 o 
   4   4  10     9800.47    10793.18    444.49 o 
   6   4  10      125.37      212.45    146.47 o 
   8   4  10      202.34       46.70    167.69 o 
  10   4  10     4105.86     3704.41   2172.34 o 
  12   4  10       25.70       78.72    258.91 o 
  14   4  10        0.30      137.63    275.47 o 
  16   4  10        7.39      149.22    292.58 o 
  18   4  10      127.05      141.95    309.49 o 
  20   4  10     2343.57     3066.33    491.80 o 
  22   4  10      149.18      404.53    307.31 o 
  24   4  10      976.77     1042.29    419.73 o 
 -23   5  10     2624.91     2095.42    497.60 o 
 -21   5  10     1891.61     2553.69    578.60 o 
 -19   5  10       17.69       44.36    211.63 o 
 -17   5  10     5730.90     6192.74    481.51 o 
 -15   5  10      350.61      436.46    466.45 o 
 -13   5  10     2418.95     2795.54    417.40 o 
 -11   5  10     7075.04     7394.66    923.30 o 
  -9   5  10      330.65      378.22    227.34 o 
  -7   5  10       18.19      125.52    217.64 o 
  -5   5  10     5434.55     6491.23    533.15 o 
  -3   5  10       46.39      -13.53    204.00 o 
  -1   5  10     4714.84     4559.66    453.72 o 
   1   5  10      521.60      472.56    251.43 o 
   3   5  10       19.02      108.28    206.12 o 
   5   5  10     2512.95     1762.19    711.11 o 
   7   5  10      209.54       83.52    313.63 o 
   9   5  10      134.09       57.06    162.55 o 
  11   5  10       84.30      -18.46    196.60 o 
  13   5  10       21.10       -7.69    288.43 o 
  15   5  10     1141.99      688.61    707.48 o 
  17   5  10     2047.91     1884.29   1229.24 o 
  19   5  10      380.38      184.40    305.81 o 
 -18   6  10        1.37       73.76    292.76 o 
 -16   6  10     1573.27     1236.16    419.26 o 
 -14   6  10      572.30      539.29    302.46 o 
 -12   6  10      240.18       18.02    281.17 o 
 -10   6  10      773.88      588.49    301.82 o 
  -8   6  10     1884.59     3038.17    872.12 o 
  -6   6  10        1.37      -98.21    226.73 o 
  -4   6  10       17.20     -138.47    204.01 o 
  -2   6  10     1468.44     2067.08    402.30 o 
   0   6  10     2480.77     2319.06    823.02 o 
   2   6  10      643.82      790.52    313.16 o 
   4   6  10     1283.61     1198.17    340.45 o 
   6   6  10      277.59      372.01    424.06 o 
   8   6  10      654.18      450.49    451.28 o 
  10   6  10     4480.96     4298.34   2702.94 o 
  12   6  10       11.57      267.71    425.81 o 
  14   6  10       68.93       43.29    396.96 o 
  -5   7  10       22.73      122.02    285.51 o 
  -3   7  10      153.43      109.80    262.87 o 
  -1   7  10       12.16       19.17    255.48 o 
   1   7  10       26.40       80.69    256.96 o 
 -33   1  11      956.74     1373.79    354.76 o 
 -31   1  11        4.91      -46.73    239.74 o 
 -29   1  11     8804.85     9393.49    583.62 o 
 -27   1  11       97.02      -78.96    189.64 o 
 -25   1  11      372.60      423.00    218.08 o 
 -23   1  11       40.45      292.24    153.06 o 
 -21   1  11     9191.78     9337.65    368.10 o 
 -19   1  11     7858.60     8037.37    327.04 o 
 -17   1  11     5672.77     5854.97    271.38 o 
 -15   1  11    10555.28     9650.14    304.42 o 
 -13   1  11     3836.46     4375.66    189.66 o 
 -11   1  11    11037.72    10200.60    300.39 o 
  -9   1  11     1200.01     1096.00    214.55 o 
  -7   1  11     1395.42     1604.64    343.39 o 
  -5   1  11    20446.62    20555.38    400.87 o 
  -3   1  11    34143.80    35437.99    485.31 o 
  -1   1  11    10430.56    11394.80    196.14 o 
   1   1  11    30070.40    33735.38    490.62 o 
   3   1  11     1714.88     1946.66    267.77 o 
   9   1  11      606.32      598.10    274.38 o 
  11   1  11     4607.93      754.81   1271.74 o 
  13   1  11    11042.40     -193.75   1484.38 o 
  17   1  11     3070.44     2857.39    911.69 o 
  19   1  11      656.04      849.67    288.74 o 
  21   1  11       12.33       52.22    212.53 o 
  23   1  11      308.34      297.52    262.65 o 
  25   1  11     6804.40     7840.56    803.70 o 
  27   1  11      103.11      314.15    303.68 o 
  29   1  11      534.82      838.65    373.38 o 
 -32   2  11     4071.21     4043.62    983.92 o 
 -30   2  11       11.75      208.36    310.50 o 
 -28   2  11      206.07      126.31    254.37 o 
 -26   2  11        9.17       -2.56    240.21 o 
 -24   2  11       31.79      178.28    234.85 o 
 -22   2  11     2336.71     2074.53    368.05 o 
 -20   2  11       77.08      -32.97    187.36 o 
 -18   2  11      860.50      488.80    281.01 o 
 -16   2  11      504.58      564.06    166.85 o 
 -14   2  11     6746.46     5954.11    345.46 o 
 -12   2  11       37.22      149.74    125.97 o 
 -10   2  11     7244.72     7528.42    417.86 o 
  -8   2  11      527.76      329.14    153.52 o 
  -6   2  11    14456.01    14258.08    352.64 o 
  -4   2  11    38020.63    39777.75    506.15 o 
  -2   2  11     1604.09     1607.47    349.36 o 
   0   2  11      183.45      129.89    201.97 o 
   2   2  11     1674.91     1496.15    349.33 o 
   4   2  11     5251.33     5563.25    814.86 o 
   6   2  11     3179.77     3324.97    512.64 o 
   8   2  11    12389.65    13079.09    359.62 o 
  10   2  11     1350.41      978.96    600.70 o 
  12   2  11      867.75      515.39    290.85 o 
  14   2  11      662.17      315.82    202.30 o 
  16   2  11     5583.11     5120.42    541.50 o 
  18   2  11     3940.76     3603.58    440.86 o 
  20   2  11     2282.96     1412.59    430.66 o 
  22   2  11      812.79      964.66    443.50 o 
  24   2  11       83.32      313.29    272.07 o 
  26   2  11       24.14       71.09    355.93 o 
  28   2  11     1686.34     2244.41    503.90 o 
 -31   3  11      165.87      388.87    344.93 o 
 -29   3  11     1641.43     1942.59    470.28 o 
 -27   3  11     1570.06     1253.76    395.61 o 
 -25   3  11       18.46      186.22    270.25 o 
 -23   3  11      129.10      155.21    246.43 o 
 -21   3  11      220.29      136.67    239.03 o 
 -19   3  11    10707.17    11588.05   1241.54 o 
 -17   3  11     3442.22     2951.82    314.80 o 
 -15   3  11     3452.80     3249.47    311.55 o 
 -13   3  11      564.53      599.65    179.50 o 
 -11   3  11      662.92      447.31    260.94 o 
  -9   3  11    17442.24    17846.31    675.38 o 
  -7   3  11       64.78      -46.89    139.68 o 
  -5   3  11     2245.51     2379.37    347.91 o 
  -3   3  11     1770.15     1985.93    340.61 o 
  -1   3  11     1898.35     2016.08    319.45 o 
   1   3  11     4749.72     4846.20    425.62 o 
   3   3  11       45.51       25.43    146.96 o 
   5   3  11      580.44      499.32    184.60 o 
   7   3  11       44.95      163.69    204.12 o 
   9   3  11     5639.17     5737.25   2876.75 o 
  11   3  11      285.71      574.51    354.23 o 
  13   3  11     3901.92     3393.66   2057.25 o 
  15   3  11      920.73     1102.55    797.87 o 
  17   3  11       48.53      124.40    226.50 o 
  19   3  11     1127.99     1147.58    442.36 o 
  21   3  11        0.93      163.62    259.50 o 
  23   3  11      915.42      936.33    397.16 o 
  25   3  11      653.15      865.14    347.17 o 
 -28   4  11     1383.89      655.16    380.15 o 
 -26   4  11     2034.74     2059.20    474.39 o 
 -24   4  11     1950.88     1746.70    537.24 o 
 -22   4  11     1872.83     1498.59    428.52 o 
 -20   4  11     3096.13     3835.67    706.07 o 
 -18   4  11      522.47      563.75    224.12 o 
 -16   4  11      597.47      471.79    207.12 o 
 -14   4  11    10165.31    10121.24    622.03 o 
 -12   4  11      980.93      634.27    256.07 o 
 -10   4  11     1146.53      926.28    281.35 o 
  -8   4  11      458.05      305.53    207.18 o 
  -6   4  11    10904.35    11961.53   1101.52 o 
  -4   4  11     1778.11     1380.14    351.78 o 
  -2   4  11     3644.83     3776.67    805.32 o 
   0   4  11     1213.26      853.64    303.95 o 
   2   4  11      283.47      259.98    177.46 o 
   4   4  11     5980.56     6140.24    773.51 o 
   6   4  11     1789.41     2391.26    348.19 o 
   8   4  11     1771.84      841.92    726.52 o 
  10   4  11     2232.88     2026.05   1381.10 o 
  12   4  11       51.19       92.95    242.36 o 
  14   4  11      852.99      699.30    859.71 o 
  16   4  11      943.62      816.90    700.53 o 
  18   4  11     1176.48      775.09    586.38 o 
  20   4  11      611.49      657.08    341.14 o 
  22   4  11      149.37      141.38    284.18 o 
  24   4  11      106.98      414.31    335.34 o 
 -23   5  11      419.17      466.62    348.66 o 
 -21   5  11        7.78      310.14    306.88 o 
 -19   5  11      491.00      462.53    250.81 o 
 -17   5  11     5290.04     5039.72    536.24 o 
 -15   5  11      796.19      633.23    291.26 o 
 -13   5  11      837.81      768.89    300.66 o 
 -11   5  11       17.07      148.63    228.48 o 
  -9   5  11     1028.21     1013.58    412.04 o 
  -7   5  11      126.46       25.49    205.74 o 
  -5   5  11     4406.37     5106.55    491.31 o 
  -3   5  11       12.71      192.55    194.50 o 
  -1   5  11       23.39       29.76    199.46 o 
   1   5  11     3056.28     3651.84    449.98 o 
   3   5  11      987.22      867.15    300.84 o 
   5   5  11     1784.95     1998.81    766.05 o 
   7   5  11       21.40       75.14    421.71 o 
   9   5  11      302.43      492.66    404.13 o 
  11   5  11      168.89      418.28    264.00 o 
  13   5  11      469.78      694.88    403.70 o 
  15   5  11     1467.07     1259.78    767.63 o 
  17   5  11      458.40      488.38    443.14 o 
  19   5  11      304.09      154.27    343.81 o 
 -18   6  11      186.33      -24.55    271.15 o 
 -16   6  11        5.52       90.99    261.50 o 
 -14   6  11      389.64      284.98    349.01 o 
 -12   6  11      217.60      368.50    298.94 o 
 -10   6  11     1032.88      782.41    309.21 o 
  -8   6  11      523.46      640.74    298.67 o 
  -6   6  11     3026.32     2336.27    423.91 o 
  -4   6  11       30.41      -14.29    229.42 o 
  -2   6  11     1089.64      645.91    340.93 o 
   0   6  11     2040.43     1390.00    598.84 o 
   2   6  11        0.30      144.21    259.51 o 
   4   6  11     2144.90     1643.71    397.95 o 
   6   6  11      679.82      685.12    434.23 o 
   8   6  11        3.83     -114.38    362.29 o 
  10   6  11      573.32      610.45    719.49 o 
  12   6  11       46.11     -215.30    371.52 o 
  14   6  11      321.38      248.90    416.79 o 
 -32   0  12      481.09     1143.36    596.57 o 
 -30   0  12      686.57     1060.53    545.31 o 
 -28   0  12      942.14      854.77    307.15 o 
 -26   0  12     2216.82     2579.85    396.45 o 
 -24   0  12      303.46      530.31    399.46 o 
 -22   0  12      130.31       99.21    184.37 o 
 -20   0  12      578.05      550.19    296.32 o 
 -18   0  12    37632.02    36238.48    886.70 o 
 -16   0  12     5507.57     5222.78    361.57 o 
 -14   0  12     1973.05     2143.88    339.32 o 
 -12   0  12     6048.24     5780.96    332.99 o 
 -10   0  12    17724.96    19260.20    779.46 o 
  -8   0  12    25835.04    27311.04    600.63 o 
  -6   0  12      241.63      263.94    122.78 o 
  -4   0  12      363.82      206.79    181.43 o 
  -2   0  12       10.51        8.63    253.19 o 
   0   0  12    10721.88    10724.51    342.38 o 
   2   0  12     5958.60     6916.58    444.63 o 
   4   0  12       24.10       68.77    303.16 o 
   6   0  12    11085.80     3335.44   2402.98 o 
   8   0  12     3238.78     3443.22   2065.27 o 
  12   0  12    12483.19     1286.75   2057.48 o 
  14   0  12      203.74      311.39    629.79 o 
  16   0  12     3280.60      108.22   2108.53 o 
  18   0  12    20780.52    23583.00   1294.59 o 
  20   0  12     2871.09     2786.05    598.96 o 
  22   0  12     2891.63     2950.71    642.06 o 
  24   0  12     1083.09     1018.09    501.22 o 
  26   0  12      928.79     1380.08    577.64 o 
  28   0  12     2897.91     3533.41    777.78 o 
 -33   1  12     1274.85     1233.73    350.22 o 
 -31   1  12       72.77       58.33    243.49 o 
 -29   1  12     2203.07     2836.21    393.61 o 
 -27   1  12       21.04       86.44    203.01 o 
 -25   1  12     1545.38     1288.70    266.00 o 
 -23   1  12     3581.69     3364.04    340.73 o 
 -21   1  12     2054.95     1835.99    241.30 o 
 -19   1  12       81.47       49.37    106.86 o 
 -17   1  12     4603.93     4522.81    246.91 o 
 -15   1  12       21.38       60.19     86.85 o 
 -13   1  12     5920.37     6406.25    218.82 o 
 -11   1  12     8580.23     8811.50    414.54 o 
  -9   1  12      408.90      273.05    107.83 o 
  -7   1  12    11948.05    11538.50    332.01 o 
  -5   1  12     8099.22     8036.23    273.32 o 
  -3   1  12       61.81       -9.71     91.50 o 
  -1   1  12    11577.61    13096.13    218.73 o 
   1   1  12     1042.68     1138.76    252.28 o 
   3   1  12    10467.80    10322.60    530.27 o 
   5   1  12     3736.90     3026.36   1421.09 o 
   7   1  12       11.89     -167.01    345.29 o 
   9   1  12     2219.11     -598.24   1386.75 o 
  11   1  12      204.31      202.19    169.44 o 
  13   1  12     1034.98      684.72    227.97 o 
  15   1  12     3233.82     3053.85    954.88 o 
  17   1  12     3603.01     3410.32   1111.59 o 
  19   1  12     1928.08     1635.42    629.09 o 
  21   1  12       15.04      288.31    254.81 o 
  23   1  12      752.13      771.06    318.79 o 
  25   1  12      358.76      306.62    277.61 o 
  27   1  12      229.76      510.33    324.08 o 
 -32   2  12     1009.15     1292.03    392.68 o 
 -30   2  12     2823.72     2951.74    417.14 o 
 -28   2  12       80.08      -14.77    241.72 o 
 -26   2  12     1997.01     2073.52    471.19 o 
 -24   2  12       87.88      128.94    223.41 o 
 -22   2  12      214.81      250.12    213.61 o 
 -20   2  12     4474.36     5096.00    479.36 o 
 -18   2  12    10205.93    10603.44    597.98 o 
 -16   2  12     8610.05     7835.20    402.23 o 
 -14   2  12      318.06      284.84    141.08 o 
 -12   2  12       24.71       91.11    124.27 o 
 -10   2  12     7045.18     7858.03    321.08 o 
  -8   2  12    34083.21    34844.19    587.70 o 
  -6   2  12     6804.12     7551.39    271.56 o 
  -4   2  12     4954.61     4404.14    640.02 o 
  -2   2  12     1387.42     1551.06    316.03 o 
   0   2  12     5364.55     5593.22    261.94 o 
   2   2  12    13739.80    14686.66    720.23 o 
   4   2  12     1641.92     1764.77    323.26 o 
   6   2  12     9051.60    10271.42    235.49 o 
   8   2  12      821.01      885.96    549.97 o 
  10   2  12     5573.21     -244.09   1254.22 o 
  12   2  12       85.59      -45.76    218.38 o 
  14   2  12     2512.53     2934.83    915.72 o 
  16   2  12        1.82       66.15    188.59 o 
  18   2  12      566.07      951.79    310.59 o 
  20   2  12     5484.75     6256.18    590.36 o 
  22   2  12     1531.71     1928.04    415.78 o 
  24   2  12      178.62      -26.43    245.27 o 
  26   2  12       40.43     -133.84    262.09 o 
 -29   3  12     4290.35     3568.75    981.82 o 
 -27   3  12      225.45       97.19    285.40 o 
 -25   3  12      558.23      497.90    291.78 o 
 -23   3  12     7775.45     6299.25    770.65 o 
 -21   3  12      134.39      195.25    234.58 o 
 -19   3  12      797.67      883.32    302.45 o 
 -17   3  12     1690.46     1766.86    270.94 o 
 -15   3  12     1247.36     1202.42    365.54 o 
 -13   3  12      276.18      160.74    177.74 o 
 -11   3  12    10664.88    10886.00   1106.59 o 
  -9   3  12      653.47      607.25    210.84 o 
  -7   3  12      101.12       68.18    159.00 o 
  -5   3  12    12829.90    12811.90    615.36 o 
  -3   3  12     1888.17     1881.25    431.07 o 
  -1   3  12     9409.48     9288.57    333.52 o 
   1   3  12     6201.19     6164.90    304.81 o 
   3   3  12     2255.74     2285.58    460.07 o 
   5   3  12     6509.81     6809.64    361.00 o 
   9   3  12     1387.04     1403.45   1096.71 o 
  11   3  12     2851.11     2391.32   1345.36 o 
  13   3  12     1460.55     1290.53    985.30 o 
  15   3  12     1088.79      762.58    472.68 o 
  17   3  12      139.90      114.88    227.94 o 
  19   3  12     2493.25     2271.39    810.02 o 
  21   3  12      786.98      509.49    314.94 o 
  23   3  12      291.89      401.18    313.21 o 
  25   3  12      576.80      795.29    390.20 o 
 -28   4  12      327.79      521.05    389.06 o 
 -26   4  12     1177.91     1384.39    412.17 o 
 -24   4  12      448.47      778.22    358.56 o 
 -22   4  12       77.31      103.60    261.58 o 
 -20   4  12     1085.30     1147.41    283.20 o 
 -18   4  12     1255.13      831.99    239.37 o 
 -16   4  12       83.98      168.62    257.71 o 
 -14   4  12     4293.02     4402.43   1035.14 o 
 -12   4  12      621.81      322.05    225.43 o 
 -10   4  12      215.39      264.55    224.28 o 
  -8   4  12     3447.10     3813.18    415.96 o 
  -6   4  12     4707.57     5440.23    466.58 o 
  -4   4  12      859.59      913.55    251.36 o 
  -2   4  12       85.23       82.31    185.94 o 
   0   4  12       44.30       10.65    186.77 o 
   2   4  12     9463.36     9465.97    569.50 o 
   4   4  12        3.69      351.31    145.34 o 
   6   4  12      425.83      533.36    177.19 o 
   8   4  12     4938.64     5958.51    623.82 o 
  10   4  12       36.09      -88.05    230.39 o 
  12   4  12     6154.53     6340.95   3387.07 o 
  14   4  12        1.24       57.74    376.43 o 
  16   4  12     1901.07     1997.37   1161.74 o 
  18   4  12       78.02     -201.53    240.19 o 
  20   4  12     1281.33      996.92    421.88 o 
  22   4  12      793.90      473.97    332.67 o 
 -23   5  12       64.97     -406.05    270.70 o 
 -21   5  12     4456.06     5063.96    578.65 o 
 -19   5  12        0.32      -40.80    240.83 o 
 -17   5  12       56.64      106.89    238.58 o 
 -15   5  12       36.52       81.00    248.95 o 
 -13   5  12      451.79      405.25    275.97 o 
 -11   5  12     3106.11     3416.24    994.12 o 
  -9   5  12       13.48     -197.24    210.28 o 
  -7   5  12     2477.74     1467.63    608.65 o 
  -5   5  12      845.73     1008.50    300.76 o 
  -3   5  12     5459.11     4809.48    708.77 o 
  -1   5  12      330.45      737.21    290.26 o 
   1   5  12      788.58     1035.10    352.68 o 
   3   5  12     2220.41     1988.96    643.07 o 
   5   5  12     3944.37     3805.21    550.36 o 
   7   5  12     6250.51     5764.39   3355.42 o 
   9   5  12     4750.19     5110.62   3066.37 o 
  11   5  12     1491.55     1214.64    662.49 o 
  13   5  12     1881.29     2299.22    696.10 o 
  15   5  12      793.35      473.92    426.08 o 
  17   5  12       75.03      -26.55    374.12 o 
  19   5  12     1510.13     1759.67    964.05 o 
 -16   6  12      411.79      803.74    353.92 o 
 -14   6  12     4630.43     6214.06    996.96 o 
 -12   6  12        1.62       24.16    273.13 o 
 -10   6  12     1195.00     1403.90    471.27 o 
  -8   6  12      213.90      359.51    283.11 o 
  -6   6  12     4499.43     5588.49    573.61 o 
  -4   6  12     4671.78     4733.10    538.51 o 
  -2   6  12      742.41      663.02    314.01 o 
   0   6  12      108.10       45.75    252.09 o 
   2   6  12      101.65       34.00    241.88 o 
   4   6  12     4113.82     5022.32    574.56 o 
   6   6  12        0.72     -138.50    338.55 o 
   8   6  12     2020.78     1459.44   1464.58 o 
  10   6  12      113.87      134.71    365.92 o 
  12   6  12        9.93      128.41    376.65 o 
 -33   1  13        7.66     -231.61    243.36 o 
 -31   1  13     2467.97     2209.76    384.99 o 
 -29   1  13     5062.23     5082.13    473.40 o 
 -27   1  13     5886.54     5645.12    463.74 o 
 -25   1  13     2471.98     2086.57    316.62 o 
 -23   1  13     1147.46     1260.34    256.44 o 
 -21   1  13      600.60      452.28    178.97 o 
 -19   1  13     2730.50     2714.50    223.69 o 
 -17   1  13    24063.31    23786.01    497.61 o 
 -15   1  13     3145.87     3544.30    213.03 o 
 -13   1  13       47.83      -67.64     83.91 o 
 -11   1  13      151.66      227.69    115.50 o 
  -9   1  13    11761.52    11926.84    554.63 o 
  -7   1  13      120.14      174.08    100.59 o 
  -5   1  13    24719.42    26031.79    474.89 o 
  -3   1  13       11.49      -39.02     89.97 o 
  -1   1  13      311.42      301.37    187.97 o 
   1   1  13     8993.49     9501.69    197.66 o 
   3   1  13     3540.61     3004.81    535.17 o 
   5   1  13     6540.03     -679.28   1604.33 o 
   7   1  13     4733.68     -400.51   1787.24 o 
   9   1  13     6052.45     -263.47   1541.45 o 
  11   1  13      332.26      472.76    415.80 o 
  13   1  13    10069.95     9281.45   3914.46 o 
  15   1  13      445.58      587.84    248.38 o 
  17   1  13     4785.29     4750.80   1292.89 o 
  19   1  13     1428.62     1093.24    365.78 o 
  21   1  13     2757.16     3470.10    483.83 o 
  23   1  13      537.71       80.47    254.89 o 
  25   1  13      331.49      387.18    307.23 o 
  27   1  13      312.79      535.66    341.98 o 
 -32   2  13      320.31       52.04    262.23 o 
 -30   2  13     3178.79     2810.60    417.14 o 
 -28   2  13      873.18     1082.00    314.44 o 
 -26   2  13     1370.42     1505.29    314.24 o 
 -24   2  13     2854.56     2609.39    342.39 o 
 -22   2  13     1433.65     1234.58    314.54 o 
 -20   2  13     3064.07     3192.01    463.17 o 
 -18   2  13    10100.25    10421.12    596.96 o 
 -16   2  13      105.11       87.25    118.14 o 
 -14   2  13     5980.58     6362.44    298.79 o 
 -12   2  13     8361.61     8166.70    347.52 o 
 -10   2  13     2001.42     1736.11    329.65 o 
  -8   2  13    37634.03    37515.64    628.75 o 
  -6   2  13     9668.23     9179.84    304.72 o 
  -4   2  13        6.14      -73.51     60.29 o 
  -2   2  13    11416.18    11136.96    335.24 o 
   0   2  13     6841.11     6766.26    370.62 o 
   2   2  13     1961.57     1804.92    192.16 o 
   4   2  13    12663.59    12569.62    421.94 o 
   6   2  13     3545.52     3603.29    990.56 o 
   8   2  13     1657.21     1034.87    756.00 o 
  10   2  13    15462.35      -78.50   2263.32 o 
  12   2  13      120.97       39.84    316.94 o 
  14   2  13     2407.51     2529.52    636.61 o 
  16   2  13      825.94     1052.11    408.25 o 
  18   2  13     1966.04     2098.99    661.75 o 
  20   2  13    15206.21    16298.19    862.87 o 
  22   2  13     4219.13     5398.37    590.82 o 
  24   2  13       30.90      243.32    281.87 o 
  26   2  13      847.69      806.64    389.76 o 
 -29   3  13     1702.92     2061.28    485.17 o 
 -27   3  13     2840.22     2256.98    489.35 o 
 -25   3  13       22.05      132.62    260.36 o 
 -23   3  13      269.89      131.05    226.96 o 
 -21   3  13      187.53      225.46    251.13 o 
 -19   3  13      207.31      178.26    164.23 o 
 -17   3  13     4671.40     4978.94    384.99 o 
 -15   3  13      164.75       34.69    146.43 o 
 -13   3  13     3337.00     2764.25    664.95 o 
 -11   3  13     1627.08     1890.27    433.36 o 
  -9   3  13      140.47      141.46    174.47 o 
  -7   3  13     1306.96     1163.32    443.70 o 
  -5   3  13     9511.91    11308.23    560.72 o 
  -3   3  13     2095.37     1969.71    392.17 o 
  -1   3  13     1253.88     1337.46    207.63 o 
   1   3  13     4381.63     5120.78    703.33 o 
   3   3  13     5595.16     6000.91    332.67 o 
   5   3  13     3974.84     4269.70    311.12 o 
   7   3  13     1578.78     1543.04    420.68 o 
   9   3  13        6.77       97.91    214.46 o 
  11   3  13     2341.52        5.89   1620.43 o 
  13   3  13     2605.20     2518.60   1395.46 o 
  15   3  13     1262.75     1395.74    890.43 o 
  17   3  13     2375.08     2170.50    849.88 o 
  19   3  13        1.39      -56.92    223.63 o 
  21   3  13        4.60       19.82    247.22 o 
  23   3  13     2378.55     3970.27    563.59 o 
  25   3  13      209.88     -116.14    302.14 o 
 -26   4  13     2494.82     1539.39    439.35 o 
 -24   4  13      685.76      713.69    351.30 o 
 -22   4  13       21.95       45.72    253.45 o 
 -20   4  13      929.06      879.48    261.44 o 
 -18   4  13      387.64      431.23    245.13 o 
 -16   4  13     2416.07     1960.06    414.81 o 
 -14   4  13     2410.76     2137.12    655.56 o 
 -12   4  13      411.81      269.05    233.50 o 
 -10   4  13      564.74      477.97    283.84 o 
  -8   4  13     1609.59     1116.16    293.11 o 
  -6   4  13     1165.05      893.20    343.67 o 
  -4   4  13     2203.09     1650.24    628.97 o 
  -2   4  13     2292.28     2217.85    749.23 o 
   0   4  13     1400.59     1082.75    435.77 o 
   2   4  13      126.17      159.52    204.24 o 
   4   4  13       30.85       29.62    207.76 o 
   6   4  13     2431.84     2502.87    508.62 o 
   8   4  13      561.03      416.07    207.31 o 
  10   4  13     5386.18     5256.14    477.68 o 
  12   4  13      961.64     1155.36    920.30 o 
  14   4  13       84.35       69.35    267.92 o 
  16   4  13      739.24      847.37    737.76 o 
  18   4  13     2074.13     1729.43    545.58 o 
  20   4  13      667.23      652.04    337.23 o 
  22   4  13       60.49      202.69    323.62 o 
 -23   5  13       56.08      145.60    344.51 o 
 -21   5  13     1614.96     2527.81    936.54 o 
 -19   5  13     1384.33     1522.99    393.52 o 
 -17   5  13       48.59      116.22    257.14 o 
 -15   5  13      214.91      203.13    251.62 o 
 -13   5  13      133.88       34.33    242.77 o 
 -11   5  13     2025.65     2290.50    476.62 o 
  -9   5  13        6.49     -191.70    210.30 o 
  -7   5  13      354.42      188.10    220.14 o 
  -5   5  13      854.56     1040.24    304.56 o 
  -3   5  13     8353.16     8947.55    636.96 o 
  -1   5  13        1.57      444.70    244.46 o 
   1   5  13        7.94       -3.46    219.18 o 
   3   5  13      840.58      743.11    304.12 o 
   5   5  13      200.44      115.24    248.71 o 
   7   5  13     4204.75     3369.21    921.39 o 
   9   5  13      331.56     -102.77    300.39 o 
  11   5  13     1122.49      419.35    404.17 o 
  13   5  13      911.34      504.05    431.79 o 
  15   5  13        5.91      -54.94    318.00 o 
  17   5  13      311.42      151.65    414.66 o 
 -16   6  13      277.43       43.40    310.47 o 
 -14   6  13        0.17     -148.33    272.69 o 
 -12   6  13      190.09     -102.88    326.90 o 
 -10   6  13       12.30      -98.48    255.08 o 
  -8   6  13      165.22      301.76    285.70 o 
  -6   6  13     1825.05      964.05    414.87 o 
  -4   6  13      178.14       19.01    244.71 o 
  -2   6  13       55.52     -228.52    223.63 o 
   0   6  13      620.98      103.95    276.67 o 
   2   6  13        0.40      -94.97    250.81 o 
   4   6  13      136.83      139.36    277.58 o 
   6   6  13       65.07      -43.32    351.48 o 
   8   6  13      135.73     -313.37    369.76 o 
  10   6  13      112.81      290.85    392.62 o 
  12   6  13       23.93      -87.69    410.38 o 
 -32   0  14    15288.78    15051.48   1319.54 o 
 -30   0  14        5.92      -42.12    414.19 o 
 -28   0  14     5965.66     7000.23    922.58 o 
 -26   0  14    15141.95    16846.26   1175.91 o 
 -24   0  14     9926.11     9272.24    588.67 o 
 -22   0  14    12788.98    13071.04    858.69 o 
 -20   0  14    12984.64    13750.14    613.58 o 
 -18   0  14      242.96      324.31    257.78 o 
 -16   0  14       20.84        9.04    136.97 o 
 -14   0  14    25403.13    26496.83   1039.60 o 
 -12   0  14      400.83      413.60    241.06 o 
 -10   0  14     9450.52     9969.68    416.96 o 
  -8   0  14       64.99      240.05    128.21 o 
  -6   0  14    39422.17    46095.80    782.10 o 
  -4   0  14    15269.62    17495.28    478.86 o 
  -2   0  14     3259.87     2846.30    734.85 o 
   0   0  14       46.53       88.17    108.51 o 
   2   0  14      575.24     1086.28    393.71 o 
   4   0  14     4507.40     4660.57    981.20 o 
   6   0  14      209.74      165.33    395.46 o 
   8   0  14     1399.40      871.55   1285.72 o 
  10   0  14      714.24      519.14    640.13 o 
  12   0  14     2263.18     3198.26   1353.80 o 
  14   0  14     2031.37     2207.06    495.98 o 
  16   0  14      484.25      751.86    415.40 o 
  18   0  14     2144.11     2104.16    540.41 o 
  20   0  14     1883.78     2683.14    617.31 o 
  22   0  14       10.40      -31.55    332.69 o 
  24   0  14      551.19      859.86    477.23 o 
  26   0  14      125.42     -157.58    360.55 o 
 -33   1  14     1292.98     1571.14    494.40 o 
 -31   1  14      323.30      390.95    278.81 o 
 -29   1  14      779.33      487.85    302.55 o 
 -27   1  14      627.66      505.92    237.31 o 
 -25   1  14      529.32      365.70    202.22 o 
 -23   1  14       85.02     -195.58    152.45 o 
 -21   1  14       64.47        6.30    132.02 o 
 -19   1  14       43.73       53.44    147.39 o 
 -17   1  14     1734.69     1987.40    247.59 o 
 -15   1  14      997.76      710.75    187.53 o 
 -13   1  14      140.36       65.97    110.68 o 
 -11   1  14     2521.21     2747.30    226.69 o 
  -9   1  14      206.30       83.78    105.68 o 
  -7   1  14     3581.25     3786.18    226.17 o 
  -5   1  14     8785.19     9339.37    307.03 o 
  -3   1  14     9061.25     9191.72    235.48 o 
  -1   1  14     1566.29     1380.46    218.64 o 
   1   1  14      943.65      918.43    113.86 o 
   3   1  14       32.21        1.10    221.85 o 
   5   1  14       58.83       83.23     76.56 o 
   7   1  14      893.54      911.41    799.26 o 
   9   1  14     5022.65       15.67   1544.71 o 
  11   1  14     1452.76     1102.69    462.11 o 
  13   1  14        5.39       45.59    211.50 o 
  15   1  14      503.41      552.14    251.37 o 
  17   1  14       35.46     -170.57    180.64 o 
  19   1  14     3547.34     3509.28    465.01 o 
  21   1  14     2215.72     2771.54    463.63 o 
  23   1  14      294.33      280.32    292.47 o 
  25   1  14     1843.05     1928.83    435.85 o 
  27   1  14      252.42      388.06    328.56 o 
 -30   2  14      609.16      381.08    274.19 o 
 -28   2  14       74.81      167.52    232.56 o 
 -26   2  14      376.58      319.39    241.76 o 
 -24   2  14     2056.08     2234.26    325.60 o 
 -22   2  14      733.28      978.73    249.46 o 
 -20   2  14     1881.64     2128.03    286.47 o 
 -18   2  14     1630.28     1910.07    482.00 o 
 -16   2  14     1241.00     1038.14    179.41 o 
 -14   2  14    10979.08    11518.67    432.94 o 
 -12   2  14      472.35      400.06    143.92 o 
 -10   2  14     2970.58     3279.35    702.80 o 
  -8   2  14       15.07      -38.39    157.27 o 
  -6   2  14    13559.37    13639.09    364.21 o 
  -4   2  14       12.58       -8.96    101.24 o 
  -2   2  14     2371.72     3165.68    623.47 o 
   0   2  14      420.11      501.19    195.98 o 
   2   2  14     2489.09     2759.74    342.78 o 
   4   2  14      854.85     1024.17    175.29 o 
   6   2  14     4512.26     4190.70   1048.18 o 
   8   2  14     1765.15     1193.06   1296.22 o 
  10   2  14     2251.52     -570.52   1405.78 o 
  12   2  14     3622.53      112.33   1388.48 o 
  14   2  14      658.42      761.25    264.16 o 
  16   2  14     5363.21     5563.98    522.10 o 
  18   2  14     1542.17      870.32    427.30 o 
  20   2  14      306.21      105.29    239.21 o 
  22   2  14     2219.77     4167.06    770.80 o 
  24   2  14      832.04      768.49    374.07 o 
  26   2  14      747.18     1456.06    446.68 o 
 -29   3  14      763.94      242.43    267.85 o 
 -27   3  14      988.08      673.77    365.32 o 
 -25   3  14      123.98        9.95    239.54 o 
 -23   3  14     2256.31     2253.51    439.50 o 
 -21   3  14     1820.58     1968.37    397.76 o 
 -19   3  14      267.90      173.16    172.19 o 
 -17   3  14      759.77      425.35    186.88 o 
 -15   3  14     6084.30     5576.25    612.70 o 
 -13   3  14     1755.46     1526.80    522.48 o 
 -11   3  14     9551.94     9196.57    376.10 o 
  -9   3  14     1512.78     1550.48    535.26 o 
  -7   3  14      202.03      180.33    187.70 o 
  -5   3  14     5585.12     5707.25    443.71 o 
  -3   3  14     3362.14     4160.89   1206.19 o 
  -1   3  14     2044.42     2039.68    828.51 o 
   1   3  14     4702.24     5273.82    323.23 o 
   3   3  14     2455.89     3132.93    504.36 o 
   5   3  14       29.21      100.28    122.93 o 
   7   3  14    10599.02    11204.43    605.14 o 
   9   3  14     1130.00      780.74    935.38 o 
  11   3  14       10.28      -23.82    541.82 o 
  13   3  14      428.18      655.55    348.34 o 
  15   3  14     4899.00     4479.20   3036.06 o 
  17   3  14      254.99      135.94    243.16 o 
  19   3  14     1638.67     1869.90    451.85 o 
  21   3  14     2124.74     2238.27    862.43 o 
  23   3  14      195.01      -16.31    281.12 o 
 -26   4  14     4455.06     3867.45    672.85 o 
 -24   4  14      296.55      475.36    333.90 o 
 -22   4  14      132.11      -19.62    287.68 o 
 -20   4  14     3506.05     3614.76    409.76 o 
 -18   4  14     3813.30     3983.32    489.92 o 
 -16   4  14     5793.58     5609.74    532.89 o 
 -14   4  14      382.10      112.16    217.69 o 
 -12   4  14      100.06     -177.69    197.15 o 
 -10   4  14      630.03      659.10    366.22 o 
  -8   4  14     1587.50     1072.33    418.65 o 
  -6   4  14     1023.95     1028.11    450.45 o 
  -4   4  14     1652.11     1827.13    489.00 o 
  -2   4  14        0.37      222.89    198.41 o 
   0   4  14      682.62     1175.46    296.65 o 
   2   4  14     2023.60     2094.58    537.22 o 
   4   4  14      509.71      424.04    218.59 o 
   6   4  14       23.87     -204.46    235.14 o 
   8   4  14     1342.37     1759.89    320.72 o 
  10   4  14      985.12      892.89    701.86 o 
  12   4  14      109.50       61.77    278.56 o 
  14   4  14      925.71      947.73    427.94 o 
  16   4  14     1071.76     1075.07    590.25 o 
  18   4  14        0.41       60.70    263.58 o 
  20   4  14      906.56      917.35    484.54 o 
 -23   5  14     2402.86     2992.28    789.77 o 
 -21   5  14      556.40      518.47    321.36 o 
 -19   5  14      926.01     1074.33    359.93 o 
 -17   5  14     6968.76     7256.60    655.92 o 
 -15   5  14      850.92     1006.45    431.14 o 
 -13   5  14     3374.71     4017.17    583.46 o 
 -11   5  14     1350.04     1369.34    363.10 o 
  -9   5  14       35.55     -199.26    213.05 o 
  -7   5  14       53.81      124.44    215.39 o 
  -5   5  14       37.62       46.59    213.43 o 
  -3   5  14      165.33      447.63    252.63 o 
  -1   5  14     1123.26     1196.18    329.33 o 
   1   5  14      325.01      114.22    235.41 o 
   3   5  14      152.30       -7.02    300.12 o 
   5   5  14      659.84      621.92    302.11 o 
   7   5  14       18.15      -74.16    233.74 o 
   9   5  14        0.80      218.77    358.83 o 
  11   5  14     1602.23      930.53    594.97 o 
  13   5  14     1278.56     1181.31    649.48 o 
  15   5  14       55.55     -139.63    352.71 o 
  17   5  14      511.40       55.33   1605.66 o 
 -16   6  14      223.46      142.71    306.13 o 
 -14   6  14       35.27      252.90    310.81 o 
 -12   6  14     1501.29     2773.83    509.62 o 
 -10   6  14     1100.76      504.90    332.03 o 
  -8   6  14     2078.83     2622.25    903.68 o 
  -6   6  14        2.82      -80.21    227.30 o 
  -4   6  14      166.93      253.11    294.97 o 
  -2   6  14     1647.10     1723.50    760.69 o 
   0   6  14     4339.84     5486.60    757.95 o 
   2   6  14      492.66      617.12    455.49 o 
   4   6  14     1310.33     1843.42    752.72 o 
   6   6  14     3260.70     2990.27   2353.39 o 
   8   6  14       98.54      348.58    442.00 o 
  10   6  14     3731.54     3808.13   2728.15 o 
 -31   1  15     1681.31     2117.07    514.07 o 
 -29   1  15     3888.67     4750.74    468.42 o 
 -27   1  15       67.52      254.39    228.02 o 
 -25   1  15      288.29      366.05    214.22 o 
 -23   1  15     2872.13     3128.51    337.67 o 
 -21   1  15    12661.03    12489.44    912.30 o 
 -19   1  15      152.24      116.15    151.53 o 
 -17   1  15     4141.04     4538.57    324.52 o 
 -15   1  15     3734.02     4503.93    937.47 o 
 -13   1  15        2.82      -29.25    117.80 o 
 -11   1  15    25350.39    24905.67    560.61 o 
  -9   1  15     9136.33     9316.38    344.67 o 
  -7   1  15      157.71       80.48    196.62 o 
  -5   1  15     9090.04    10257.85    331.27 o 
  -3   1  15    34351.57    39364.55    477.00 o 
  -1   1  15     3573.15     3725.57    692.54 o 
   1   1  15     6127.77     6226.79    512.24 o 
   3   1  15     1929.55     1897.73    340.26 o 
   5   1  15        0.51      -68.58    216.95 o 
   7   1  15     7666.80      155.87   1685.52 o 
   9   1  15     9894.44     -550.42   1713.45 o 
  11   1  15     1293.98     1340.51    388.68 o 
  13   1  15       22.84      -26.23    174.08 o 
  15   1  15     2787.69     3565.60   2054.20 o 
  17   1  15     1257.34     1361.12    602.93 o 
  19   1  15      492.32      240.72    256.20 o 
  21   1  15     3276.54     3997.09    518.95 o 
  23   1  15      178.86      208.06    277.63 o 
  25   1  15      309.06      396.60    320.70 o 
 -30   2  15      155.88      -71.71    235.49 o 
 -28   2  15       82.24      123.62    237.81 o 
 -26   2  15      685.65      643.27    262.44 o 
 -24   2  15      343.31      467.27    216.93 o 
 -22   2  15     3050.48     2878.11    403.82 o 
 -20   2  15      102.44       60.49    260.12 o 
 -18   2  15      260.29      290.71    177.00 o 
 -16   2  15     2588.80     2453.01    417.40 o 
 -14   2  15     2936.43     2051.38    318.10 o 
 -12   2  15        3.29       -3.80    165.82 o 
 -10   2  15       56.29      -56.12    101.84 o 
  -8   2  15       11.79      -44.36     95.68 o 
  -6   2  15     7019.09     6785.21    284.47 o 
  -4   2  15     5735.24     5876.17    634.10 o 
  -2   2  15      740.65     1113.44    272.36 o 
   0   2  15     2185.95     2139.93    459.58 o 
   2   2  15      365.19      316.40    184.44 o 
   4   2  15     5454.14     6073.88    930.93 o 
   6   2  15      778.24      708.60    343.13 o 
   8   2  15      556.15      857.81    635.63 o 
  10   2  15     2451.40     2594.67   1511.20 o 
  12   2  15      117.24      417.49    782.16 o 
  14   2  15     1802.61     2190.17    454.77 o 
  16   2  15      383.79      283.20    449.66 o 
  18   2  15     1984.19     1957.17    521.31 o 
  20   2  15     1667.65     1093.50    462.24 o 
  22   2  15     2903.62     3143.51    513.82 o 
  24   2  15     1977.01     4009.11    849.25 o 
 -29   3  15      923.58      947.85    328.82 o 
 -27   3  15      847.28      887.09    299.74 o 
 -25   3  15      103.92     -146.89    207.95 o 
 -23   3  15     1839.75     1571.70    308.33 o 
 -21   3  15       18.53       44.93    230.99 o 
 -19   3  15      886.16     1026.53    253.67 o 
 -17   3  15     2874.80     3309.38    315.29 o 
 -15   3  15     4183.98     4002.65    663.87 o 
 -13   3  15     2236.64     2132.85    610.92 o 
 -11   3  15      224.34       56.67    293.21 o 
  -9   3  15      246.08      158.37    199.44 o 
  -7   3  15      122.58        1.83    173.89 o 
  -5   3  15    47580.11    50862.28   1185.79 o 
  -3   3  15      268.18      272.54    199.94 o 
  -1   3  15      682.12      660.74    232.31 o 
   1   3  15     2357.78     2808.91    433.89 o 
   3   3  15     1162.14     1129.26    381.29 o 
   5   3  15    12978.19    15135.26    687.21 o 
   7   3  15       53.27      319.67    159.84 o 
   9   3  15     2413.47       68.59   1643.56 o 
  11   3  15      181.88     -193.41    201.25 o 
  13   3  15      646.68      314.47    315.05 o 
  15   3  15      991.55     1361.73    749.17 o 
  17   3  15       17.56      -27.95    230.90 o 
  19   3  15     1231.08     1626.88    524.27 o 
  21   3  15       40.29       -8.70    267.97 o 
  23   3  15     2358.64     3111.61    554.77 o 
 -26   4  15      880.56      827.63    492.22 o 
 -24   4  15     3274.27     3593.93    576.22 o 
 -22   4  15       37.99      -33.23    275.43 o 
 -20   4  15     1553.93     1464.89    374.79 o 
 -18   4  15     4279.21     4181.90    513.91 o 
 -16   4  15       11.61     -136.02    215.26 o 
 -14   4  15     4186.08     4419.89    487.04 o 
 -12   4  15      959.52      723.96    435.46 o 
 -10   4  15      404.80      292.86    221.70 o 
  -8   4  15     5474.95     6662.42    547.85 o 
  -6   4  15       38.69      166.88    203.82 o 
  -4   4  15     1271.24      978.87    281.54 o 
  -2   4  15     4033.46     3992.15    444.39 o 
   0   4  15      803.57      409.53    251.49 o 
   2   4  15      144.72       85.28    186.53 o 
   4   4  15      404.24      402.54    247.89 o 
   6   4  15     5004.50     5214.36    847.55 o 
   8   4  15      393.65      485.45    439.05 o 
  10   4  15     3005.33      983.97    890.11 o 
  12   4  15      151.60      182.18    202.99 o 
  14   4  15        2.82       -7.03    423.08 o 
  16   4  15      355.64      635.22    446.45 o 
  18   4  15       73.73      275.80    299.26 o 
  20   4  15       34.54     -128.51    273.45 o 
 -21   5  15        7.79     -296.37    291.87 o 
 -19   5  15     2081.32     2242.78    449.15 o 
 -17   5  15     2702.96     2593.79    456.63 o 
 -15   5  15     3521.64     4399.90    551.65 o 
 -13   5  15      579.60      627.39    312.55 o 
 -11   5  15       12.14      -59.26    240.25 o 
  -9   5  15     1382.02     1293.90    484.75 o 
  -7   5  15      279.53      202.27    240.58 o 
  -5   5  15     3960.29     4272.93    669.30 o 
  -3   5  15       20.71      344.00    253.36 o 
  -1   5  15      916.63     1062.73    333.24 o 
   1   5  15       19.55     -120.18    235.56 o 
   3   5  15      905.68     1023.58    407.92 o 
   5   5  15     1440.02     1861.42    455.37 o 
   7   5  15      606.86      272.45    278.87 o 
   9   5  15      728.40      828.09   1077.89 o 
  11   5  15      118.09       -1.42    503.50 o 
  13   5  15     2751.68     1478.53    552.63 o 
  15   5  15      216.02      -70.85    339.10 o 
 -14   6  15     3880.53     4419.77    600.31 o 
 -12   6  15     2105.22     2641.81    485.09 o 
 -10   6  15      406.47       24.56    279.58 o 
  -8   6  15     1086.87     1139.44    549.71 o 
  -6   6  15      328.81      490.47    293.47 o 
  -4   6  15       34.91       19.94    267.54 o 
  -2   6  15     2359.74     1613.66    749.77 o 
   0   6  15       62.30       69.27    282.81 o 
   2   6  15      348.93      223.80    283.81 o 
   4   6  15      299.71       78.25    282.74 o 
   6   6  15      363.86      157.06    718.10 o 
   8   6  15       29.91       27.02    394.88 o 
 -32   0  16       92.13     -694.18    462.78 o 
 -30   0  16     6749.98     6221.38    979.67 o 
 -28   0  16    11597.57    13401.78   1155.98 o 
 -26   0  16      780.53     1238.41    515.93 o 
 -24   0  16     1849.04     2483.57    594.83 o 
 -22   0  16      122.99      312.67    208.12 o 
 -20   0  16     1400.61     1867.52    417.74 o 
 -18   0  16    13258.22    13586.77    583.04 o 
 -16   0  16     3135.59     4010.50    545.39 o 
 -14   0  16     1986.87      852.64    626.03 o 
 -12   0  16       14.03       62.65    215.48 o 
 -10   0  16     7863.82     7421.68    535.89 o 
  -8   0  16    24211.98    26860.62   1176.13 o 
  -6   0  16    12178.19    12572.51    447.19 o 
  -4   0  16     6138.80     7613.89    351.80 o 
   0   0  16    88164.86   105780.20   1172.10 o 
   2   0  16      496.33      318.52    141.28 o 
   4   0  16    17089.59    19396.22    532.40 o 
   6   0  16      746.98      783.07    559.43 o 
   8   0  16     5710.71     1087.21   2750.20 o 
  10   0  16    25830.48     8500.19   3779.33 o 
  12   0  16    19803.39     4538.12   3258.31 o 
  14   0  16     7644.96     8686.06   4228.31 o 
  16   0  16     1019.76      958.75    429.20 o 
  18   0  16     4390.68     5166.77    766.67 o 
  20   0  16       39.17      293.38    406.47 o 
  22   0  16     2809.90     4073.11    779.50 o 
  24   0  16     4435.54     5697.20    920.37 o 
  26   0  16     1433.97     2969.95    779.84 o 
 -31   1  16      515.79      186.28    383.79 o 
 -29   1  16     2208.96     2508.07    505.37 o 
 -27   1  16       60.64      164.66    226.45 o 
 -25   1  16     1416.76     1582.88    295.57 o 
 -23   1  16     2065.92     2211.93    402.29 o 
 -21   1  16     1762.69     2213.60    294.97 o 
 -19   1  16     5088.82     4705.76    355.47 o 
 -17   1  16       15.53       21.77    179.49 o 
 -15   1  16      130.69       58.79    130.04 o 
 -13   1  16      828.61      834.68    280.95 o 
 -11   1  16       84.75      -68.39    104.15 o 
  -9   1  16      932.01     1006.59    259.99 o 
  -7   1  16       43.51        9.91    112.09 o 
  -5   1  16     5732.42     6113.43    224.35 o 
  -3   1  16      756.23      853.43    221.47 o 
  -1   1  16      781.96      809.81    240.27 o 
   1   1  16     2130.85     2465.95    410.51 o 
   3   1  16     1941.06     2366.99    462.51 o 
   5   1  16      127.16      117.94    171.31 o 
   7   1  16      874.58      713.12    613.83 o 
   9   1  16      406.63      486.21    298.15 o 
  11   1  16     1587.55     1256.52    557.41 o 
  13   1  16        7.28       14.39    349.58 o 
  15   1  16       91.08       23.75    206.00 o 
  17   1  16      239.44       49.54    234.09 o 
  19   1  16       51.30       16.67    238.94 o 
  21   1  16     1149.07     1261.96    381.80 o 
  23   1  16       51.86       79.71    293.00 o 
  25   1  16        0.05     -246.73    277.37 o 
 -30   2  16       59.52       -5.04    265.76 o 
 -28   2  16     1601.33     1275.21    329.26 o 
 -26   2  16     6628.22     6493.40    499.29 o 
 -24   2  16       68.68       80.28    207.18 o 
 -22   2  16      234.47      176.97    202.34 o 
 -20   2  16       52.02      113.59    175.41 o 
 -18   2  16    13837.19    13599.51    525.68 o 
 -16   2  16     2925.72     2768.79    637.62 o 
 -14   2  16     1430.90     1380.23    372.71 o 
 -12   2  16     2490.73     2532.04    462.93 o 
 -10   2  16    11108.17    11049.64    426.54 o 
  -8   2  16     2059.05     2463.68    488.10 o 
  -6   2  16      143.94      335.21    122.05 o 
  -4   2  16     1427.11     1530.48    387.51 o 
  -2   2  16        4.86      -40.00    165.13 o 
   0   2  16     7851.87     9367.79    366.92 o 
   2   2  16      163.07       84.28    118.22 o 
   4   2  16       47.74      -11.15    198.81 o 
   6   2  16      582.98      145.07    353.14 o 
   8   2  16     5379.05      197.48   1369.04 o 
  10   2  16     9942.23     -242.32   1535.74 o 
  12   2  16       30.83       -9.87    246.99 o 
  14   2  16     1527.53     1623.10    757.04 o 
  16   2  16       79.87       98.94    267.32 o 
  18   2  16     3173.99     2841.59    850.18 o 
  20   2  16      124.26       84.72    270.50 o 
  22   2  16       23.15     -168.41    253.92 o 
  24   2  16       25.63      -37.67    293.80 o 
 -29   3  16      487.30      441.96    300.19 o 
 -27   3  16     1376.63     1195.43    336.00 o 
 -25   3  16      667.85      538.99    278.86 o 
 -23   3  16      240.51      289.17    237.90 o 
 -21   3  16     3775.39     3733.67    385.79 o 
 -19   3  16      411.50      309.60    198.58 o 
 -17   3  16       32.71      -99.97    145.32 o 
 -15   3  16     6495.18     6773.16    538.28 o 
 -13   3  16     3496.63     3226.36    953.93 o 
 -11   3  16     4520.53     5092.56    468.63 o 
  -9   3  16      476.17      692.32    248.27 o 
  -7   3  16     9470.79     9316.95    572.14 o 
  -5   3  16     1512.20     1446.09    310.13 o 
  -3   3  16     9579.32    10293.79    569.37 o 
  -1   3  16      155.84     -115.17    270.32 o 
   1   3  16      117.96       81.40    179.80 o 
   3   3  16      681.23      626.77    275.81 o 
   5   3  16      268.69      281.93    149.48 o 
   7   3  16      534.21      477.27    179.34 o 
   9   3  16     5130.07     4172.89   1653.40 o 
  11   3  16      284.13      575.09    351.37 o 
  13   3  16       17.97       55.52    273.78 o 
  15   3  16     1066.19     1634.64   1090.12 o 
  17   3  16      663.12     1225.85    363.15 o 
  19   3  16      662.69      741.21    401.10 o 
  21   3  16      331.43      273.47    302.14 o 
  23   3  16      289.67      473.86    374.81 o 
 -26   4  16      137.90     -292.44    311.41 o 
 -24   4  16     1035.82      730.49    563.75 o 
 -22   4  16        1.82     -135.82    378.34 o 
 -20   4  16     1873.39     1441.79    404.87 o 
 -18   4  16       51.19       94.79    293.47 o 
 -16   4  16     1667.48     1253.66    368.34 o 
 -14   4  16     1167.01     1439.21    385.33 o 
 -12   4  16        3.25     -221.19    206.41 o 
 -10   4  16       41.66       95.10    214.63 o 
  -8   4  16      166.49      204.00    212.48 o 
  -6   4  16     9023.46     9925.19    630.19 o 
  -4   4  16     5661.17     5286.94    494.83 o 
  -2   4  16     3844.35     3894.19   1083.73 o 
   0   4  16      343.53      257.44    369.68 o 
   2   4  16       15.53       17.34    214.52 o 
   4   4  16     2102.69     2477.48    562.99 o 
   6   4  16     5366.37     6058.76    545.70 o 
   8   4  16      292.63      160.12    322.71 o 
  10   4  16      261.54      139.50    360.63 o 
  12   4  16     1584.40     2006.91    780.72 o 
  14   4  16      106.60      103.69    315.60 o 
  16   4  16     1526.69     1505.23   1092.24 o 
  18   4  16      179.13       41.55    306.88 o 
  20   4  16      979.57      384.85    346.39 o 
 -21   5  16     1072.85     1170.54    400.49 o 
 -19   5  16      143.83      406.93    362.10 o 
 -17   5  16     1643.10     2073.27    450.65 o 
 -15   5  16     3875.68     4093.93    550.50 o 
 -13   5  16     2166.48     2577.62    462.09 o 
 -11   5  16      802.23      789.48    320.14 o 
  -9   5  16     2670.91     1887.63    556.58 o 
  -7   5  16     1882.53     1887.85    806.23 o 
  -5   5  16      364.82      580.88    293.15 o 
  -3   5  16     9770.65    10967.61    737.71 o 
  -1   5  16      126.80      239.45    255.40 o 
   1   5  16     1612.25     1715.68    582.50 o 
   3   5  16     5180.32     5591.09   1249.96 o 
   5   5  16     1021.36      499.77    288.71 o 
   7   5  16      722.04      149.97    474.90 o 
   9   5  16     5394.27     5652.18   2834.17 o 
  11   5  16       60.71      -36.08    332.87 o 
  13   5  16     3343.70     2528.13   2074.53 o 
  15   5  16     1641.29     1444.89    751.91 o 
 -12   6  16     1183.20     1216.42    407.26 o 
 -10   6  16       23.66      254.52    305.15 o 
  -8   6  16      409.29      327.72    302.29 o 
  -6   6  16       89.40       11.70    273.64 o 
  -4   6  16      128.89      425.36    311.99 o 
  -2   6  16      247.31      263.39    318.20 o 
   0   6  16      171.79      -95.92    250.82 o 
   2   6  16       49.08      196.34    302.12 o 
   4   6  16        9.08      -11.22    287.53 o 
   6   6  16      154.77     -314.46    359.94 o 
 -31   1  17       31.92       17.63    343.67 o 
 -29   1  17      793.92      626.22    425.70 o 
 -27   1  17     2911.98     3458.15    405.52 o 
 -25   1  17     1626.91     1440.32    296.42 o 
 -23   1  17     2703.44     2584.86    329.03 o 
 -21   1  17     2845.44     3217.31    389.13 o 
 -19   1  17     1471.15     1526.77    511.10 o 
 -17   1  17     1017.19      737.01    303.46 o 
 -15   1  17    17115.12    16775.93    534.34 o 
 -13   1  17     5707.26     5626.77    436.56 o 
 -11   1  17      106.92       59.99    112.51 o 
  -9   1  17     2977.99     2409.73    612.66 o 
  -7   1  17    14654.17    15677.67    438.36 o 
  -5   1  17     7035.28     7835.25    399.22 o 
  -3   1  17     1989.78     1557.89   1425.14 o 
  -1   1  17     3743.24     4083.49    669.99 o 
   1   1  17      127.42      109.30    131.28 o 
   3   1  17    18124.47    21535.63    459.08 o 
   5   1  17       33.19       42.90    314.95 o 
   7   1  17     1628.28     1745.80    326.95 o 
   9   1  17     5303.35     -592.89   1822.78 o 
  11   1  17    10270.11      166.75   2028.09 o 
  13   1  17     7520.05     -877.86   1652.52 o 
  15   1  17     2490.26     3339.96    894.82 o 
  17   1  17      210.74      328.37    261.45 o 
  19   1  17      152.64      506.53    307.94 o 
  21   1  17     8011.54     8668.40    728.94 o 
  23   1  17      136.09      510.20    339.89 o 
  25   1  17      608.75      736.12    387.00 o 
 -30   2  17     2397.56     3013.92    429.08 o 
 -28   2  17     1289.95     1710.54    362.81 o 
 -26   2  17     4382.35     4273.73    442.48 o 
 -24   2  17     5644.19     5790.23    523.75 o 
 -22   2  17      753.87      634.42    233.89 o 
 -20   2  17     5561.24     5816.64    915.74 o 
 -18   2  17      225.49      240.37    182.62 o 
 -16   2  17     2446.28     1757.67    287.76 o 
 -14   2  17     1757.82     1855.21    355.25 o 
 -12   2  17     9217.52    10046.20    640.12 o 
 -10   2  17     1121.89     1294.66    193.99 o 
  -8   2  17     6682.72     6955.92    729.36 o 
  -6   2  17     1814.20     1926.11    908.24 o 
  -4   2  17     1424.16      962.46    548.77 o 
  -2   2  17     3802.43     3574.01    823.86 o 
   0   2  17     4006.90     4847.16   1129.23 o 
   2   2  17     4997.63     4483.96   1062.62 o 
   4   2  17     3344.92     3340.01    890.30 o 
   6   2  17     2010.82      518.97    687.91 o 
   8   2  17     5659.92     -988.63   1888.71 o 
  10   2  17      271.68      -71.52    654.08 o 
  12   2  17      839.50      686.99    375.55 o 
  14   2  17      728.93      693.46    289.17 o 
  16   2  17      858.75      605.59    285.68 o 
  18   2  17       31.90      130.73    268.36 o 
  20   2  17       69.86     -103.73    250.56 o 
  22   2  17      128.72     -293.07    290.05 o 
  24   2  17      120.51        9.53    319.52 o 
 -27   3  17      672.22     1194.48    332.08 o 
 -25   3  17      117.43      -58.27    231.06 o 
 -23   3  17     4269.93     3675.83    409.92 o 
 -21   3  17      101.14     -234.52    352.07 o 
 -19   3  17     1115.72     1255.05    329.25 o 
 -17   3  17       16.07      -57.15    179.47 o 
 -15   3  17     2678.34     2847.98    583.28 o 
 -13   3  17     3273.11     3111.69    840.81 o 
 -11   3  17     3025.03     3537.03    930.02 o 
  -9   3  17     6449.80     6462.19    509.97 o 
  -7   3  17      569.02      609.52    237.45 o 
  -5   3  17     4740.93     5015.22    457.48 o 
  -3   3  17     5993.57     6529.99    496.15 o 
  -1   3  17      516.25      388.74    257.51 o 
   1   3  17       65.09       74.90    187.70 o 
   3   3  17     1071.15      614.86    252.92 o 
   5   3  17     6274.33     6347.55    862.44 o 
   7   3  17     2263.14     1925.02    340.44 o 
   9   3  17      266.37      419.15    263.44 o 
  11   3  17      135.92      386.46    224.65 o 
  13   3  17       51.12       11.57    405.16 o 
  15   3  17     1270.98     1349.66   1110.64 o 
  17   3  17      524.08      352.32    302.05 o 
  19   3  17       15.50      226.93    288.44 o 
  21   3  17        0.32     -119.58    290.05 o 
 -24   4  17      163.24        2.87    455.39 o 
 -22   4  17      354.70      289.00    486.22 o 
 -20   4  17        1.24      -73.37    237.48 o 
 -18   4  17      815.44      491.40    312.74 o 
 -16   4  17      173.08      138.43    258.52 o 
 -14   4  17      110.96      -98.59    220.58 o 
 -12   4  17     1368.13     1481.68    531.03 o 
 -10   4  17      872.62      371.38    265.49 o 
  -8   4  17     1711.65      956.54    331.46 o 
  -6   4  17      506.25      842.02    270.81 o 
  -4   4  17     1055.80      844.22    288.46 o 
  -2   4  17      203.64      364.20    240.38 o 
   0   4  17     4826.23     5713.18    956.33 o 
   2   4  17      867.60     1230.69    430.48 o 
   4   4  17       28.52      102.22    210.94 o 
   6   4  17     2105.78     2920.16    826.02 o 
   8   4  17     6507.08     4948.67   3118.72 o 
  10   4  17     2168.28     1780.55   1298.41 o 
  12   4  17     1651.47     2204.73   1382.43 o 
  14   4  17     1531.84     2449.42    767.90 o 
  16   4  17       57.82      429.42    372.95 o 
  18   4  17     1642.91     2591.21    972.25 o 
 -19   5  17       14.14      -50.37    370.63 o 
 -17   5  17      546.82      627.20    339.96 o 
 -15   5  17      590.10      593.58    335.57 o 
 -13   5  17      275.44      464.71    287.09 o 
 -11   5  17     2164.53     2450.42    461.61 o 
  -9   5  17      524.06      591.07    306.27 o 
  -7   5  17       15.02       -7.59    230.99 o 
  -5   5  17     1177.59     1089.41    434.60 o 
  -3   5  17      770.55     1451.91    547.35 o 
  -1   5  17        6.55      147.21    266.19 o 
   1   5  17       69.96      187.02    268.73 o 
   3   5  17       50.15     -151.98    229.00 o 
   5   5  17     2186.70     2628.51    847.55 o 
   7   5  17      482.82      791.63    418.11 o 
   9   5  17      262.62      657.87    722.01 o 
  11   5  17      380.69       58.95    363.32 o 
  13   5  17       48.69      266.32    589.12 o 
 -12   6  17      526.45      414.34    341.16 o 
 -10   6  17      756.61     1046.81    385.81 o 
  -8   6  17       34.74      -87.47    259.94 o 
  -6   6  17       24.75      -70.78    275.08 o 
  -4   6  17      511.89      790.69    385.53 o 
  -2   6  17       75.43      207.13    313.92 o 
   0   6  17      163.96      183.68    317.15 o 
   2   6  17        0.64      -45.36    287.65 o 
   4   6  17      208.85      -49.41    307.03 o 
 -30   0  18      851.81      674.26    619.84 o 
 -28   0  18      195.80      -53.39    456.69 o 
 -26   0  18      209.25     -273.38    390.97 o 
 -24   0  18     3315.46     3656.98    701.34 o 
 -22   0  18      825.46       50.10    283.17 o 
 -20   0  18     1788.53      867.80   1038.42 o 
 -18   0  18       53.47      -53.85    256.49 o 
 -16   0  18       21.02      101.07    268.12 o 
 -14   0  18     2904.86     1921.83   1242.67 o 
 -12   0  18     2566.05     2609.80   1569.47 o 
 -10   0  18     1178.00     1213.17    459.46 o 
  -8   0  18        0.02      -74.94    121.72 o 
  -6   0  18      310.65      221.07    228.87 o 
  -4   0  18     7319.73     8417.68   1821.72 o 
  -2   0  18     1928.30     1951.27    236.28 o 
   0   0  18      365.40      513.02    158.62 o 
   2   0  18      746.28      626.13    238.74 o 
   4   0  18      348.05     1839.55   2809.49 o 
   6   0  18     3421.93     3280.11    649.00 o 
   8   0  18       43.77       88.44    295.85 o 
  10   0  18    20718.22    26700.26   1325.80 o 
  12   0  18       67.49      154.13    315.09 o 
  14   0  18     1841.97     1672.24    507.79 o 
  16   0  18     2692.27     1956.58    573.46 o 
  18   0  18       66.44      -96.74    335.36 o 
  20   0  18     5456.24     7232.81    960.55 o 
  22   0  18     1151.12     2075.78    697.63 o 
  24   0  18     3317.13     3949.74    847.38 o 
 -31   1  18     1463.76     1884.96    961.54 o 
 -29   1  18       45.43       72.65    357.95 o 
 -27   1  18     2255.33     3059.55    522.60 o 
 -25   1  18     1992.27     1857.80    324.74 o 
 -23   1  18      644.26      751.39    243.78 o 
 -21   1  18     3395.78     2960.96    419.24 o 
 -19   1  18     1089.24      996.55    432.34 o 
 -17   1  18      424.86      204.23    206.46 o 
 -15   1  18       60.91       30.39    133.32 o 
 -13   1  18     2778.56     2801.66    260.11 o 
 -11   1  18      649.79      338.57    145.25 o 
  -9   1  18      599.54      527.87    162.24 o 
  -7   1  18     2240.99     2540.84    224.14 o 
  -5   1  18     2251.45     2324.30    470.46 o 
  -3   1  18     1010.93     1168.36    227.87 o 
  -1   1  18     1919.30     1929.55    238.76 o 
   1   1  18      161.75       84.16     78.75 o 
   3   1  18     3270.85    -1389.55   2047.72 o 
   5   1  18      153.24       70.21    143.05 o 
   7   1  18     5194.37      650.77   2048.01 o 
   9   1  18     1274.85      978.66    809.68 o 
  11   1  18      561.08      345.44    232.92 o 
  13   1  18     1945.02     1634.84    795.37 o 
  15   1  18        2.18      -35.32    209.94 o 
  17   1  18      142.30       77.99    246.15 o 
  19   1  18       22.98       26.27    264.06 o 
  21   1  18      593.15      366.79    329.95 o 
  23   1  18        5.64      203.30    318.95 o 
 -30   2  18     1096.76     1089.62    335.56 o 
 -28   2  18       10.79        4.80    249.26 o 
 -26   2  18      141.27      280.43    227.37 o 
 -24   2  18     3341.00     3594.28    396.06 o 
 -22   2  18      312.70      153.24    289.68 o 
 -20   2  18     1545.81     1675.93    555.83 o 
 -18   2  18      243.23      346.00    180.70 o 
 -16   2  18     4047.76     4839.95    349.88 o 
 -14   2  18     1525.28     1642.05    278.13 o 
 -12   2  18     4063.08     3766.78    743.61 o 
 -10   2  18      222.14       85.48    173.55 o 
  -8   2  18       60.08       22.84    169.40 o 
  -6   2  18     3999.87     4806.95   1140.75 o 
  -4   2  18      397.06      438.06    209.63 o 
  -2   2  18     9103.11     8912.01    363.74 o 
   0   2  18      118.38      210.14    262.83 o 
   2   2  18      263.89      309.25    406.59 o 
   4   2  18      938.41      912.95    296.90 o 
   6   2  18     5849.65    -1473.32   1998.50 o 
   8   2  18     1705.41     1727.40    541.14 o 
  10   2  18      349.81      199.92    319.77 o 
  12   2  18     2286.82     2023.02    872.40 o 
  14   2  18      102.60      293.60    242.53 o 
  16   2  18     1754.23     2074.19    575.11 o 
  18   2  18        0.73      -17.07    238.61 o 
  20   2  18      316.27      187.74    295.95 o 
  22   2  18      166.18      219.58    311.64 o 
 -27   3  18     2549.17     2592.65    541.88 o 
 -25   3  18     3696.84     2620.45    733.60 o 
 -23   3  18     1201.15     1708.03    665.02 o 
 -21   3  18     3164.96     3112.37    703.93 o 
 -19   3  18     1097.89     1399.08    344.57 o 
 -17   3  18        1.86     -179.52    197.89 o 
 -15   3  18     4244.06     4481.65   1263.65 o 
 -13   3  18     1397.52     1917.96    500.69 o 
 -11   3  18     5072.12     4293.67   1220.90 o 
  -9   3  18     6831.46     7705.64    559.48 o 
  -7   3  18      136.55      355.10    380.80 o 
  -5   3  18      353.45      696.16    282.11 o 
  -3   3  18     1056.54     1127.58    642.55 o 
  -1   3  18     3970.06     3730.98   1301.97 o 
   1   3  18     1078.05     1296.71    386.46 o 
   3   3  18     7777.28     8771.04    587.94 o 
   5   3  18      603.72      328.14    408.13 o 
   7   3  18       45.56     -263.91    175.94 o 
   9   3  18     2058.29      883.81    841.40 o 
  11   3  18     1618.77     1516.86    447.78 o 
  13   3  18      943.58      490.44    395.02 o 
  15   3  18      565.12      788.53    981.08 o 
  17   3  18        1.98      -95.77    275.80 o 
  19   3  18     1060.98     1049.99    404.54 o 
  21   3  18     1474.05     1377.92    451.76 o 
 -24   4  18      360.23      123.43    480.87 o 
 -22   4  18      136.18      568.59    305.76 o 
 -20   4  18      511.88      647.11    329.78 o 
 -18   4  18     2042.53     1833.66    482.57 o 
 -16   4  18     1877.73     2125.59    421.75 o 
 -14   4  18      203.02      -15.95    257.32 o 
 -12   4  18     1364.41     1393.00    484.51 o 
 -10   4  18     1481.28      977.09    343.88 o 
  -8   4  18        6.54       61.50    228.31 o 
  -6   4  18      255.79       14.06    217.60 o 
  -4   4  18        3.48     -200.84    181.18 o 
  -2   4  18     1759.45     1847.75    682.04 o 
   0   4  18      259.78      100.85    214.46 o 
   2   4  18      617.67      510.10    289.30 o 
   4   4  18      125.11       88.50    242.10 o 
   6   4  18     1120.02     1199.02    465.31 o 
   8   4  18     2380.67     1616.95   1361.62 o 
  10   4  18       74.68     -224.97    406.14 o 
  12   4  18        6.94      -52.72    634.73 o 
  14   4  18        0.45      612.36    409.95 o 
  16   4  18      619.64      717.24    778.57 o 
 -19   5  18      397.80      484.94    358.95 o 
 -17   5  18       45.19       78.55    276.98 o 
 -15   5  18     1349.35     1316.46    707.14 o 
 -13   5  18       64.95      -58.52    260.71 o 
 -11   5  18        0.76     -144.55    242.46 o 
  -9   5  18       81.71      186.44    260.92 o 
  -7   5  18      170.98       33.65    255.19 o 
  -5   5  18      749.01      275.88    381.57 o 
  -3   5  18      430.80      294.64    287.46 o 
  -1   5  18       22.23     -283.69    262.01 o 
   1   5  18        3.97      400.96    295.00 o 
   3   5  18       13.51      124.78    251.85 o 
   5   5  18        0.75       76.70    255.86 o 
   7   5  18       81.22      284.75    362.72 o 
   9   5  18      437.64     -112.19    306.95 o 
  11   5  18      973.01      914.38    767.43 o 
  -8   6  18     3080.29     3694.68    569.69 o 
  -6   6  18     3305.00     3566.97    567.62 o 
  -4   6  18        1.62       71.22    309.22 o 
  -2   6  18        8.05       29.80    301.22 o 
   0   6  18     4470.89     5283.97   1416.71 o 
   2   6  18       66.25      132.60    310.26 o 
 -29   1  19     1563.90     1597.58    447.83 o 
 -27   1  19     1250.14     1813.32    447.36 o 
 -25   1  19        1.40      143.40    302.11 o 
 -23   1  19      785.97      517.01    321.80 o 
 -21   1  19     8970.91    10108.59    704.41 o 
 -19   1  19       55.62       -3.25    222.84 o 
 -17   1  19     8329.61     8868.17    548.48 o 
 -15   1  19       56.73      -15.65    143.79 o 
 -13   1  19      992.28      693.37    188.39 o 
 -11   1  19     6967.84     7296.55    354.80 o 
  -9   1  19     2677.25     2828.10    369.54 o 
  -7   1  19       81.67      -57.85    123.14 o 
  -5   1  19     1081.38     1029.99    157.36 o 
  -3   1  19    12960.01    14185.65    334.54 o 
  -1   1  19     1448.02     1972.59    461.68 o 
   1   1  19     1200.95     1180.80    426.03 o 
   3   1  19      575.06      663.23    606.64 o 
   5   1  19     1105.15     1339.75    914.85 o 
   7   1  19      505.54      408.32    325.24 o 
   9   1  19     3728.64     -466.76   2047.09 o 
  11   1  19       17.49       -8.28    206.82 o 
  13   1  19      247.50      -31.08    228.60 o 
  15   1  19       25.72       40.72    238.37 o 
  17   1  19      291.56      133.88    274.96 o 
  19   1  19      945.64     1328.82    400.78 o 
  21   1  19     1240.89      860.40    595.05 o 
  23   1  19     2815.74     3138.41    560.16 o 
 -28   2  19     1400.66     1089.92    326.09 o 
 -26   2  19      343.15       41.94    247.26 o 
 -24   2  19     2735.49     2727.07    458.63 o 
 -22   2  19     7023.04     7912.29    623.28 o 
 -20   2  19      668.46      914.64    310.37 o 
 -18   2  19     2182.02     1809.14    479.08 o 
 -16   2  19     3040.48     2561.75    480.22 o 
 -14   2  19     5696.81     5764.15    749.90 o 
 -12   2  19    12267.90    12483.43    633.09 o 
 -10   2  19     8687.18     9933.82    555.15 o 
  -8   2  19      197.25      251.54    304.91 o 
  -6   2  19      382.14       23.78    185.99 o 
  -4   2  19    11554.12    11368.69    589.98 o 
  -2   2  19      348.91      264.98    270.44 o 
   0   2  19     2774.22     3536.62   1050.03 o 
   2   2  19     3345.17     3663.41   1266.10 o 
   4   2  19       58.20      -33.91    423.73 o 
   6   2  19     4399.01     4335.34   2633.98 o 
   8   2  19     2555.58    -1002.89   2128.67 o 
  10   2  19      173.10       85.60    190.87 o 
  12   2  19     1744.77     2165.18   1532.79 o 
  14   2  19     2103.63     2695.90    445.05 o 
  16   2  19        0.60     -108.79    233.08 o 
  18   2  19     3929.99     5410.75   1650.20 o 
  20   2  19        8.83       36.22    293.33 o 
  22   2  19        0.31      253.97    342.40 o 
 -27   3  19       17.36      235.93    565.01 o 
 -25   3  19        1.93     -204.47    436.16 o 
 -23   3  19     5244.03     4950.51    882.68 o 
 -21   3  19       90.06      147.87    407.61 o 
 -19   3  19       38.90      249.12    234.73 o 
 -17   3  19     2300.57     2177.73   1011.21 o 
 -15   3  19      119.01      258.49    234.17 o 
 -13   3  19    13523.77    14973.27    747.51 o 
 -11   3  19     2990.22     2415.96    573.53 o 
  -9   3  19     2627.80     2876.04    741.24 o 
  -7   3  19      777.17      649.03    453.16 o 
  -5   3  19       25.97     -177.45    181.76 o 
  -3   3  19       17.61     -168.90    163.02 o 
  -1   3  19     2475.86     2860.88    721.09 o 
   1   3  19      476.87      212.62    223.92 o 
   3   3  19     2766.15     2376.58    585.24 o 
   5   3  19       93.73      158.60    219.51 o 
   7   3  19       45.36      126.92    226.04 o 
   9   3  19      970.48     1354.42    447.89 o 
  11   3  19      468.46      700.62    403.43 o 
  13   3  19       36.03       61.37    222.28 o 
  15   3  19     3065.25     3216.38   2353.95 o 
  17   3  19     3973.09     5001.47   1733.87 o 
  19   3  19      122.57      450.55    334.38 o 
 -24   4  19      110.46      153.32    525.67 o 
 -22   4  19       97.98      357.63    319.61 o 
 -20   4  19     1793.34     1718.72    426.34 o 
 -18   4  19       35.91       11.54    397.00 o 
 -16   4  19       58.09     -142.89    235.20 o 
 -14   4  19       37.73      512.77    275.01 o 
 -12   4  19     2096.44     1168.86    618.06 o 
 -10   4  19       56.20      -34.71    213.90 o 
  -8   4  19     1656.83     1155.08    505.55 o 
  -6   4  19     2638.26     2534.86   1067.70 o 
  -4   4  19      385.03      440.36    266.53 o 
  -2   4  19        5.34     -151.51    186.91 o 
   0   4  19     1010.96     1443.97    555.11 o 
   2   4  19        7.83      -46.87    225.51 o 
   4   4  19       45.92     -177.79    211.70 o 
   6   4  19      553.86      541.37    286.09 o 
   8   4  19      618.24      898.89    596.94 o 
  10   4  19      275.67      -17.99    329.13 o 
  12   4  19      139.05      338.35    508.62 o 
  14   4  19      268.76      660.77    837.88 o 
  16   4  19      180.50      329.12    408.77 o 
 -17   5  19      459.58      598.32    359.58 o 
 -15   5  19     4392.08     4931.91    615.77 o 
 -13   5  19       94.79      238.37    300.25 o 
 -11   5  19      328.62       64.71    289.69 o 
  -9   5  19        2.19       81.15    240.92 o 
  -7   5  19     1082.07      922.63    422.70 o 
  -5   5  19      555.94      660.12    328.85 o 
  -3   5  19       18.07      188.07    275.27 o 
  -1   5  19        6.80      155.09    280.23 o 
   1   5  19       34.28       65.12    249.75 o 
   3   5  19     2227.13     3125.15   1094.47 o 
   5   5  19      102.81     -135.35    244.64 o 
   7   5  19       29.44       45.09    337.53 o 
   9   5  19      139.12      344.10    383.31 o 
  11   5  19     2027.29     1976.06   1239.80 o 
 -30   0  20     4762.62     6109.60   1001.14 o 
 -28   0  20     3595.97     4026.28    801.99 o 
 -26   0  20     1987.93     2061.49    634.81 o 
 -24   0  20     3737.86     4289.17    758.72 o 
 -22   0  20     4978.76     6230.83    799.23 o 
 -20   0  20     3199.96     4163.56    653.94 o 
 -18   0  20     9354.35     8496.17    807.68 o 
 -16   0  20      135.37      -60.26    262.27 o 
 -10   0  20     1528.02      993.88    365.15 o 
  -8   0  20     7744.23     8761.63    438.70 o 
  -6   0  20    16574.24    20610.70    817.52 o 
  -4   0  20     1145.19      975.55    355.24 o 
  -2   0  20     5505.77     5705.54   1588.14 o 
   0   0  20     9776.66    -1192.82   2916.92 o 
   2   0  20       65.28       -1.64    532.78 o 
   4   0  20     4118.89     1136.89   3067.02 o 
   6   0  20    10464.92    12488.53    561.34 o 
   8   0  20    15946.08    19210.15    704.41 o 
  10   0  20     1638.83     2418.20    326.30 o 
  12   0  20     2910.45     3609.05   2627.57 o 
  14   0  20       32.65      627.19    414.30 o 
  16   0  20     3294.37     4421.12    769.11 o 
  18   0  20     4278.70     4586.30    825.59 o 
  20   0  20       30.88     -344.99    375.29 o 
  22   0  20      456.84     1251.81    629.68 o 
 -29   1  20      411.66      554.84    397.15 o 
 -27   1  20      905.08      547.49    376.93 o 
 -25   1  20       72.58      191.62    298.06 o 
 -23   1  20       48.62      256.39    272.09 o 
 -21   1  20       14.34       17.84    204.33 o 
 -19   1  20        1.94      -31.75    215.77 o 
 -17   1  20      116.75      118.99    209.08 o 
 -15   1  20     1713.99     2069.66    398.68 o 
 -13   1  20     1034.68      957.15    270.17 o 
 -11   1  20     4491.32     4268.25    301.90 o 
  -9   1  20      158.84      457.21    159.51 o 
  -7   1  20     2189.21     2365.94   1180.88 o 
  -5   1  20     4569.85     4474.73    722.90 o 
  -3   1  20     2378.93    -1611.57   2053.78 o 
  -1   1  20     2799.68     3071.16    538.98 o 
   1   1  20     1211.08     1140.77    896.42 o 
   3   1  20      444.16      357.03    247.76 o 
   5   1  20     3520.85     4324.44   1338.11 o 
   7   1  20      216.16      368.77    287.95 o 
   9   1  20       76.19      -71.18    172.47 o 
  11   1  20      225.07      300.45    186.06 o 
  13   1  20      808.12      893.15    361.25 o 
  15   1  20      160.74      149.19    275.47 o 
  17   1  20     2789.27     3286.48    515.75 o 
  19   1  20      794.55      737.20    369.38 o 
  21   1  20       30.53       67.30    322.26 o 
 -28   2  20      640.00      695.92    412.86 o 
 -26   2  20      827.70     1257.07    422.91 o 
 -24   2  20      655.39     1057.68    490.64 o 
 -22   2  20     1096.13     1196.02    361.35 o 
 -20   2  20     2773.97     2751.04    807.42 o 
 -18   2  20      967.22      775.46    217.81 o 
 -16   2  20      259.79      193.29    211.18 o 
 -14   2  20      130.88      210.92    216.33 o 
 -12   2  20       17.03      447.72    229.98 o 
 -10   2  20    13439.73    15634.41    779.27 o 
  -8   2  20     1515.58     1814.54    647.15 o 
  -6   2  20     1576.32     2511.38    480.29 o 
  -4   2  20     1447.26     1126.56    486.52 o 
  -2   2  20     1178.94     1290.10    277.65 o 
   0   2  20     4456.16     4737.00   1792.81 o 
   2   2  20       88.56       94.41    139.65 o 
   4   2  20      142.02      145.27    300.29 o 
   6   2  20        2.06      236.35    292.37 o 
   8   2  20     1046.97     1111.90    675.63 o 
  10   2  20       26.22       66.12    214.24 o 
  12   2  20      879.30     1054.92    344.46 o 
  14   2  20      101.91       93.04    261.12 o 
  16   2  20      243.68      297.57    384.61 o 
  18   2  20     1083.40      787.00    438.32 o 
  20   2  20     1983.94     2447.70    643.23 o 
 -25   3  20      792.41      636.40    545.73 o 
 -23   3  20      436.58      732.32    563.91 o 
 -21   3  20     3178.85     3113.21    735.20 o 
 -19   3  20      791.85     1078.67    334.26 o 
 -17   3  20      539.74      386.86    262.16 o 
 -15   3  20       19.06      136.62    240.18 o 
 -13   3  20     1089.82     1416.41    341.65 o 
 -11   3  20     1495.64     1902.76    635.15 o 
  -9   3  20     4920.41     4771.50   1199.42 o 
  -7   3  20     4332.19     5171.20   1140.02 o 
  -5   3  20      869.44      747.99    375.81 o 
  -3   3  20      342.77      454.02    240.80 o 
  -1   3  20     6031.16     6732.57   1761.19 o 
   1   3  20        7.70      -26.01    202.21 o 
   3   3  20     2210.64     2048.07    826.59 o 
   5   3  20     2330.28     2179.13   1093.38 o 
   7   3  20      217.85       61.28    241.50 o 
   9   3  20       23.78       24.96    324.04 o 
  11   3  20     2247.93     3199.88    843.17 o 
  13   3  20        2.88     -221.21    211.93 o 
  15   3  20       93.62      257.69    218.07 o 
  17   3  20      416.58      249.41    468.52 o 
 -22   4  20     1812.27     1847.12    451.76 o 
 -20   4  20      826.27      470.30    331.21 o 
 -18   4  20      314.50      126.27    277.82 o 
 -16   4  20      767.36      962.30    372.41 o 
 -14   4  20      746.25      832.38    340.81 o 
 -12   4  20     2374.96     2463.36    730.58 o 
 -10   4  20      892.00      668.99    317.07 o 
  -8   4  20      247.37      324.37    258.96 o 
  -6   4  20     2227.44     2463.82    835.76 o 
  -4   4  20      526.62      671.60    334.99 o 
  -2   4  20     7859.29     8924.82    661.86 o 
   0   4  20      118.89       37.45    273.83 o 
   2   4  20       19.51       98.28    231.73 o 
   4   4  20      418.73      666.84    302.54 o 
   6   4  20     4033.93     5053.79   1314.97 o 
   8   4  20      896.43      797.60    879.13 o 
  10   4  20       32.78      499.09    388.91 o 
  12   4  20      823.44      738.98    446.10 o 
  14   4  20      127.35      -89.70    359.48 o 
 -17   5  20      313.50       -9.38    316.82 o 
 -15   5  20      822.35     1263.99    421.26 o 
 -13   5  20     2373.69     2208.39    861.08 o 
 -11   5  20      106.85       -4.97    277.96 o 
  -9   5  20     1629.26     1903.66    694.24 o 
  -7   5  20      468.67      751.15    343.42 o 
  -5   5  20     2764.35     2640.35   1235.40 o 
  -3   5  20     1534.09     1910.92    423.98 o 
  -1   5  20      124.82      229.23    271.98 o 
   1   5  20     3492.31     3930.04    787.70 o 
   3   5  20     1192.67      889.17    574.92 o 
   5   5  20       28.95      -97.24    280.18 o 
   7   5  20      307.03       32.78    373.40 o 
   9   5  20      722.04      333.07    383.91 o 
 -29   1  21     1215.37     1248.86    449.42 o 
 -27   1  21      430.00      411.96    384.26 o 
 -25   1  21     6746.46     6879.89    642.28 o 
 -23   1  21     1087.62      802.49    342.14 o 
 -21   1  21       40.75      -11.09    210.96 o 
 -19   1  21     6186.45     6185.93    524.02 o 
 -17   1  21     2181.13     1786.02    337.15 o 
 -15   1  21     6051.26     6005.66    380.04 o 
 -13   1  21      503.29      290.38    153.49 o 
 -11   1  21      435.22      342.50    162.49 o 
  -9   1  21      505.17      793.52    183.96 o 
  -5   1  21     4898.40     4851.19   2965.83 o 
  -3   1  21     2810.95     3022.54    760.97 o 
  -1   1  21     5366.22     -882.65   2254.56 o 
   1   1  21      263.04      424.18    162.22 o 
   3   1  21    11526.41    -3029.45   2245.62 o 
   5   1  21      774.88      721.15    353.05 o 
   7   1  21     1650.38     2364.43    912.40 o 
   9   1  21     1209.48     1868.04    673.30 o 
  11   1  21     6765.39     9073.63   2187.38 o 
  13   1  21     1503.05     1840.51    681.50 o 
  15   1  21     3061.67     3511.97    503.29 o 
  17   1  21       54.39     -125.32    261.19 o 
  19   1  21      113.16      156.31    312.60 o 
  21   1  21     2361.58     3902.23    635.80 o 
 -28   2  21     1746.11     1442.94    462.43 o 
 -26   2  21      735.06      145.15    364.44 o 
 -24   2  21     2214.69     2170.86    453.24 o 
 -22   2  21     1638.29     1823.54    599.38 o 
 -20   2  21       13.31       15.02    374.34 o 
 -18   2  21     6875.02     6748.68    569.27 o 
 -16   2  21      102.36      -17.84    293.45 o 
 -14   2  21        6.54      112.79    206.57 o 
 -12   2  21     2416.61     2896.47    522.66 o 
 -10   2  21        2.98      129.78    200.10 o 
  -8   2  21     3691.39     3928.20   1015.98 o 
  -6   2  21      569.87      706.03    260.03 o 
  -4   2  21      939.63      702.74    252.60 o 
  -2   2  21     6394.05     6880.10   1503.96 o 
   0   2  21      245.31     -178.74    726.50 o 
   2   2  21      228.54      169.07    684.00 o 
   4   2  21       62.03       91.56    299.14 o 
   6   2  21      196.58       95.16    379.07 o 
   8   2  21     2791.13     2014.27   1724.28 o 
  10   2  21      246.83       37.30    216.51 o 
  12   2  21        5.30      111.16    226.95 o 
  14   2  21      389.65      364.72    233.55 o 
  16   2  21      224.37      317.78    304.69 o 
  18   2  21       21.74     -206.57    267.34 o 
  20   2  21       45.64      127.11    318.16 o 
 -25   3  21     2087.98     2430.96    751.03 o 
 -23   3  21     3352.27     3839.00    826.25 o 
 -21   3  21      155.48      431.30    287.59 o 
 -19   3  21     1131.53      510.83    283.02 o 
 -17   3  21      256.45      251.44    258.14 o 
 -15   3  21     4105.55     3977.79   1103.11 o 
 -13   3  21        7.99      269.57    248.73 o 
 -11   3  21      617.52      288.46    246.51 o 
  -9   3  21     1607.43     1770.05    421.82 o 
  -7   3  21       99.71       85.07    233.80 o 
  -5   3  21      304.81      444.29    240.83 o 
  -3   3  21       52.79      -18.51    186.17 o 
  -1   3  21      601.91      800.73    273.87 o 
   1   3  21     5248.27     5889.97   1614.14 o 
   3   3  21       45.88       50.21    216.36 o 
   5   3  21       25.95     -138.36    407.93 o 
   7   3  21       22.02       80.53    301.79 o 
   9   3  21     6359.89     7118.71   4458.21 o 
  11   3  21     2108.97     2328.92   1225.68 o 
  13   3  21        2.77       51.24    246.30 o 
  15   3  21      235.46      -87.54    218.39 o 
  17   3  21       43.84      -71.29    237.11 o 
 -22   4  21      673.31      837.33    353.96 o 
 -20   4  21      110.65      -10.67    325.34 o 
 -18   4  21     2108.62     1943.78    725.94 o 
 -16   4  21     1115.48     1177.92    367.75 o 
 -14   4  21     3220.92     2995.21    960.32 o 
 -12   4  21      787.77      823.17    317.82 o 
 -10   4  21     5683.65     7371.17   1036.14 o 
  -8   4  21       12.97     -231.20    195.50 o 
  -6   4  21     2114.31     2050.24    539.95 o 
  -4   4  21     3018.76     3508.45   1148.28 o 
  -2   4  21      289.95      218.23    250.61 o 
   0   4  21     1583.02     1466.44    713.24 o 
   2   4  21     1268.62     1598.40    423.90 o 
   4   4  21       83.51      -75.46    262.51 o 
   6   4  21     1261.03     1676.65    404.25 o 
   8   4  21       32.35      106.09    696.43 o 
  10   4  21      174.28       27.03    361.48 o 
  12   4  21     1146.69      992.41    554.33 o 
  14   4  21      501.62     1507.52    806.42 o 
 -15   5  21      824.20      979.09    397.68 o 
 -13   5  21      727.45     1049.81    405.83 o 
 -11   5  21        3.05     -242.10    242.56 o 
  -9   5  21      227.37      398.11    300.61 o 
  -7   5  21      653.39      415.11    278.40 o 
  -5   5  21      716.16      536.34    326.33 o 
  -3   5  21       60.90       18.21    250.68 o 
  -1   5  21     1114.79     1759.58    514.92 o 
   1   5  21      324.78      436.67    292.22 o 
   3   5  21        1.06      -78.17    269.31 o 
   5   5  21      331.42      363.59    299.85 o 
   7   5  21      422.21      592.43    565.97 o 
 -28   0  22     1208.19     1131.56    617.63 o 
 -26   0  22     2394.53     2224.22    672.68 o 
 -24   0  22      308.32      -64.25    273.17 o 
 -22   0  22     5728.61     6197.72    813.24 o 
 -20   0  22        3.22       60.73    340.96 o 
 -18   0  22       29.11      -30.09    326.69 o 
 -16   0  22      653.54      159.79    316.13 o 
 -14   0  22      570.28      303.51    309.17 o 
 -12   0  22     4543.07     3501.70   2082.61 o 
 -10   0  22      410.71      172.41    216.44 o 
  -8   0  22     9232.32    10537.53    727.28 o 
  -6   0  22     4415.60     5270.53   1482.70 o 
  -2   0  22      428.15      233.44    205.62 o 
   0   0  22     1620.66     1742.01   1288.00 o 
   2   0  22     5722.41     6917.81   2052.39 o 
   4   0  22     8151.23     1129.21   3291.94 o 
   6   0  22     1757.98     2133.69   1768.79 o 
   8   0  22     2855.52     2318.81   1085.63 o 
  10   0  22       72.48     -170.37   1511.22 o 
  12   0  22     1174.86     1566.45    559.45 o 
  14   0  22     7889.95    12169.54   6008.34 o 
  16   0  22     2877.04     2977.30    731.47 o 
  18   0  22     1944.15     1350.09    604.14 o 
  20   0  22       13.72     -109.30    425.40 o 
 -27   1  22       56.82      150.74    353.86 o 
 -25   1  22     1478.22     1700.26    436.05 o 
 -23   1  22       80.07      -90.21    284.31 o 
 -21   1  22      740.36      656.13    316.63 o 
 -19   1  22     1826.69     1231.73    508.49 o 
 -17   1  22     1050.80     1355.12    431.83 o 
 -15   1  22       35.61      201.33    167.55 o 
 -13   1  22      345.34      189.35    156.67 o 
 -11   1  22        2.02      -74.95    172.97 o 
  -9   1  22     3025.24     3066.49   1447.43 o 
  -7   1  22       15.54      102.15    174.62 o 
  -5   1  22     4365.42     -217.84   2266.08 o 
  -3   1  22      159.70        3.12    244.74 o 
  -1   1  22       21.77      -12.70    470.07 o 
   1   1  22       49.88      -28.07    436.38 o 
   3   1  22      673.83      454.02    570.31 o 
   5   1  22       58.51      -48.30    275.25 o 
   7   1  22      118.37       64.93    416.92 o 
   9   1  22     1660.35     1894.88    559.70 o 
  11   1  22       22.95       77.59    241.94 o 
  13   1  22     1460.54     1136.14    263.56 o 
  15   1  22      565.51      642.56    347.48 o 
  17   1  22      224.24      251.44    330.02 o 
  19   1  22        0.22     -146.38    301.29 o 
 -26   2  22      513.24      966.05    596.27 o 
 -24   2  22      497.32      515.22    494.59 o 
 -22   2  22     4015.34     5177.94    879.27 o 
 -20   2  22      986.79      959.08    500.19 o 
 -18   2  22      415.02      301.88    254.35 o 
 -16   2  22      233.60      206.46    329.69 o 
 -14   2  22     2860.41     3242.21   1211.38 o 
 -12   2  22     5468.25     5199.63   1515.56 o 
 -10   2  22      382.29      335.57    226.31 o 
  -8   2  22      582.32      402.13    237.57 o 
  -6   2  22     2730.73     3471.49   1095.46 o 
  -4   2  22     6536.74     6653.48   1806.16 o 
  -2   2  22     6309.49     4477.89   3053.93 o 
   0   2  22      177.05       34.76    457.96 o 
   2   2  22       24.63      374.71    424.20 o 
   4   2  22        8.86      -80.86    719.94 o 
   6   2  22     5677.76     6194.82   1444.55 o 
   8   2  22       90.20      -25.64    564.13 o 
  10   2  22      121.36       76.69    217.15 o 
  12   2  22      801.46      813.61    269.28 o 
  14   2  22     1961.69     3605.19    858.57 o 
  16   2  22       39.25     -281.34    187.56 o 
  18   2  22       80.31      -81.78    278.13 o 
 -23   3  22      101.75      -83.94    458.23 o 
 -21   3  22     1062.51     1756.34    403.11 o 
 -19   3  22     1038.74      706.03    319.93 o 
 -17   3  22       69.27      108.58    232.42 o 
 -15   3  22     2484.02     2679.86    613.72 o 
 -13   3  22     4865.32     3344.14   1037.12 o 
 -11   3  22       98.61     -284.19    358.37 o 
  -9   3  22     3247.97     3445.40   1227.18 o 
  -7   3  22     2084.21     2547.30    639.92 o 
  -5   3  22       53.79       58.60    225.88 o 
  -3   3  22      773.75      723.72    323.81 o 
  -1   3  22     1974.52     2913.95   1232.07 o 
   1   3  22      230.53      132.64    497.53 o 
   3   3  22     2242.98     1475.76    550.02 o 
   5   3  22      258.30       73.54    253.80 o 
   7   3  22      177.64     -279.11    481.06 o 
   9   3  22      144.70       81.46    325.47 o 
  11   3  22       17.82      381.81    407.39 o 
  13   3  22       11.57      173.15    368.69 o 
  15   3  22      610.31      634.13    465.94 o 
 -20   4  22     1344.00     1250.72    403.22 o 
 -18   4  22        1.78       38.16    291.62 o 
 -16   4  22       80.06       34.00    256.24 o 
 -14   4  22       25.20      -36.22    233.13 o 
 -12   4  22     3751.07     3894.88    931.64 o 
 -10   4  22      352.27      211.24    273.54 o 
  -8   4  22      248.57      314.54    280.46 o 
  -6   4  22        0.10     -126.11    220.08 o 
  -4   4  22      389.51      203.17    242.78 o 
  -2   4  22     1318.37     1543.03    683.53 o 
   0   4  22        3.17       86.20    245.79 o 
   2   4  22      334.90      615.93    312.30 o 
   4   4  22      190.84      306.11    282.51 o 
   6   4  22       86.26      -33.38    274.64 o 
   8   4  22     2204.36     2893.49   1170.26 o 
  10   4  22       91.69     -175.77    504.77 o 
  12   4  22      298.70      622.65    464.91 o 
 -13   5  22      571.38      370.87    338.65 o 
 -11   5  22     1040.54      550.00    352.24 o 
  -9   5  22        0.44      184.18    284.07 o 
  -7   5  22     1426.05     1141.65    505.06 o 
  -5   5  22      160.70       84.58    274.98 o 
  -3   5  22      231.20       60.95    281.37 o 
  -1   5  22      477.34     1083.68    405.67 o 
   1   5  22      737.33     1245.44    387.25 o 
   3   5  22      395.86      538.27    408.28 o 
   5   5  22      647.03      418.78    355.78 o 
 -27   1  23      830.45     1497.51    467.85 o 
 -25   1  23        3.15      -48.60    320.81 o 
 -23   1  23     2377.33     2950.79    488.35 o 
 -21   1  23      116.79      114.43    284.52 o 
 -19   1  23      367.24      218.31    256.49 o 
 -17   1  23      124.77      230.06    251.34 o 
 -15   1  23     1136.44      851.61    292.41 o 
 -13   1  23      227.95      248.21    244.76 o 
 -11   1  23     1499.29     1119.65    484.72 o 
  -9   1  23     1777.92     1768.45    307.31 o 
  -7   1  23      197.15      101.84    173.12 o 
  -5   1  23      221.02      475.39    354.44 o 
  -3   1  23      811.48      643.67    751.17 o 
  -1   1  23      169.36      -10.80    181.16 o 
   1   1  23      952.33      598.04    629.27 o 
   3   1  23      216.09       35.76    147.17 o 
   5   1  23     1085.52     1400.77   1148.34 o 
   7   1  23     5264.50      742.54   2561.32 o 
   9   1  23       33.54     -111.87    282.33 o 
  11   1  23      707.39      571.23    235.83 o 
  13   1  23      438.53      628.63    325.06 o 
  15   1  23      453.36      265.87    306.13 o 
  17   1  23     2670.54     4471.73    609.76 o 
 -26   2  23     1151.17      795.57    585.78 o 
 -24   2  23      873.34      795.63    547.56 o 
 -22   2  23     7551.16     6941.94    985.49 o 
 -20   2  23      320.95       96.05    479.61 o 
 -18   2  23      572.21      557.45    322.01 o 
 -16   2  23     8372.01     8974.25    631.30 o 
 -14   2  23      333.96      129.53    214.43 o 
 -12   2  23      611.83      431.96    385.52 o 
 -10   2  23     6362.04     7426.56    555.27 o 
  -8   2  23      157.52       52.83    351.42 o 
  -6   2  23     1339.37     1774.26    697.05 o 
  -4   2  23     1272.07      743.07    719.26 o 
  -2   2  23      719.15      687.53    507.77 o 
   0   2  23     1086.01      892.72    469.54 o 
   2   2  23     6297.94    -2201.04   2482.98 o 
   4   2  23       82.98      -77.82    444.01 o 
   6   2  23     3857.32    -1999.55   2406.84 o 
   8   2  23      974.15      886.23    649.61 o 
  10   2  23        0.37      -81.10    202.39 o 
  12   2  23     1715.44     1877.06    535.30 o 
  14   2  23      296.44      377.61    250.60 o 
  16   2  23      238.06      128.38    282.16 o 
 -23   3  23      571.81      424.98    529.30 o 
 -21   3  23      307.85      462.35    301.06 o 
 -19   3  23     1089.26     1021.57    343.46 o 
 -17   3  23      697.80      930.25    312.47 o 
 -15   3  23     2511.46     3115.99    584.33 o 
 -13   3  23     1161.08     1532.66    374.26 o 
 -11   3  23      181.86       55.97    238.17 o 
  -9   3  23     1024.79      924.93    479.74 o 
  -7   3  23       61.06     -112.32    200.71 o 
  -5   3  23      795.51     1221.36    326.42 o 
  -3   3  23      483.29      712.45    293.17 o 
  -1   3  23     4602.68     4407.28   1398.98 o 
   1   3  23      889.32      697.20    775.46 o 
   3   3  23      702.71      644.10    685.59 o 
   5   3  23      294.21      187.31    264.54 o 
   7   3  23       93.69     -141.37    269.79 o 
   9   3  23     5141.86     5696.38   3454.77 o 
  11   3  23      313.81      455.29    400.02 o 
  13   3  23      746.02      298.13    390.54 o 
 -18   4  23       29.16     -107.59    258.99 o 
 -16   4  23     1120.02      553.05    339.85 o 
 -14   4  23      175.31      195.32    348.42 o 
 -12   4  23     1339.08     1162.54    374.42 o 
 -10   4  23     2882.60     2956.44    633.22 o 
  -8   4  23     1071.30      796.11    390.97 o 
  -6   4  23      245.71       84.52    250.79 o 
  -4   4  23      697.52     1125.04    431.08 o 
  -2   4  23       30.92      447.02    277.12 o 
   0   4  23        3.47      523.75    304.51 o 
   2   4  23     2027.48     3154.41    538.09 o 
   4   4  23     1163.67      611.75    441.26 o 
   6   4  23        1.60     -157.51    391.61 o 
   8   4  23      346.27      525.12    449.24 o 
  10   4  23      252.58      744.16    481.81 o 
  -9   5  23      457.65      263.11    291.49 o 
  -7   5  23     1290.66      954.64    443.11 o 
  -5   5  23        1.02       74.44    282.99 o 
  -3   5  23     1931.34     1416.73    717.79 o 
  -1   5  23        0.71      111.79    293.45 o 
   1   5  23      750.20      670.21    421.32 o 
 -26   0  24       14.33      -88.97    497.17 o 
 -24   0  24      588.42      193.72    295.84 o 
 -22   0  24        5.17      140.94    322.75 o 
 -20   0  24      673.78      208.17    373.95 o 
 -18   0  24     1056.54     1161.96   1011.78 o 
 -16   0  24     2590.62     1158.37    934.62 o 
 -14   0  24     1845.52     1347.17    905.42 o 
 -12   0  24     1156.59      992.24    720.47 o 
 -10   0  24     1371.96     1592.99    412.94 o 
  -8   0  24     1948.65     2099.84    830.71 o 
  -6   0  24      135.54       99.06    291.39 o 
  -4   0  24      215.92      365.90    496.58 o 
  -2   0  24      498.97      635.76   3460.85 o 
   0   0  24       27.75    -1818.06   3298.16 o 
   2   0  24      904.48      297.34   3676.76 o 
   4   0  24       15.31     -346.41    505.53 o 
   6   0  24      267.40      190.18    749.64 o 
   8   0  24      103.05       16.05    325.11 o 
  10   0  24      851.43     1095.70   1481.50 o 
  12   0  24     1703.86     1144.67   2363.22 o 
  14   0  24       64.41       -1.50    418.54 o 
  16   0  24       18.46       -8.16    427.42 o 
  18   0  24      664.77      946.89    602.51 o 
 -25   1  24      284.05      424.32    270.68 o 
 -23   1  24     2252.15     1436.83    877.12 o 
 -21   1  24      294.98      243.68    271.06 o 
 -19   1  24     1552.92      933.76    801.12 o 
 -17   1  24     2171.72     1011.75    820.32 o 
 -15   1  24        3.90     -116.61    177.71 o 
 -13   1  24     3545.78     4022.84   1373.65 o 
 -11   1  24     3937.36     4388.00   1594.87 o 
  -9   1  24     1379.58     1098.81    534.07 o 
  -7   1  24     1810.63     2134.69    986.71 o 
  -5   1  24       89.87       14.62    246.01 o 
  -3   1  24      519.42      108.61    821.75 o 
  -1   1  24     1176.25      908.56    518.49 o 
   1   1  24     3949.67    -1539.63   2475.89 o 
   3   1  24       35.20     -125.70    540.88 o 
   5   1  24     3227.94       23.34   2582.18 o 
   7   1  24     3870.44    -1194.37   2686.00 o 
   9   1  24      206.80      -39.13    293.85 o 
  11   1  24     1543.36     1665.51    671.09 o 
  13   1  24     1002.69     1079.52    392.91 o 
  15   1  24       25.24     -145.82    314.94 o 
  17   1  24     1813.33     3809.01   1515.13 o 
 -24   2  24        7.20      748.62    616.21 o 
 -22   2  24       10.59     -382.27    415.51 o 
 -20   2  24     1089.90      519.89    627.88 o 
 -18   2  24      731.99      861.12    324.98 o 
 -16   2  24     2011.41     2503.17    516.13 o 
 -14   2  24       85.94     -134.00    207.71 o 
 -12   2  24     3113.26     2695.39    867.82 o 
 -10   2  24     1592.58     1660.50    931.98 o 
  -8   2  24      145.65      101.56    242.26 o 
  -6   2  24     2476.78     2549.16   1017.68 o 
  -4   2  24      632.22      317.97    524.93 o 
  -2   2  24     1394.67     1075.32    856.84 o 
   0   2  24        2.11      195.95    344.63 o 
   2   2  24     1904.67     2599.69    996.29 o 
   4   2  24        4.12      -13.99    213.92 o 
   6   2  24       48.03      -88.87    502.74 o 
   8   2  24      812.79      933.53    773.54 o 
  10   2  24      522.77      692.62    353.74 o 
  12   2  24      124.82      262.71    233.44 o 
  14   2  24      439.87      679.86    272.36 o 
  16   2  24      896.00     1245.23    333.96 o 
 -21   3  24        2.05      -78.30    241.52 o 
 -19   3  24     3339.70     4409.98    653.43 o 
 -17   3  24      252.78      102.43    554.00 o 
 -15   3  24      164.41      146.60    398.23 o 
 -13   3  24     1558.94     1349.75    790.06 o 
 -11   3  24     4312.69     4575.51   1354.55 o 
  -9   3  24     1394.54     1714.07    394.34 o 
  -7   3  24     1435.80     1817.58    486.82 o 
  -5   3  24     1365.56     1216.17    348.61 o 
  -3   3  24      183.73      205.25    390.19 o 
  -1   3  24     2996.66     3550.70   1612.60 o 
   1   3  24      651.20      216.00   1121.66 o 
   3   3  24      195.14      129.34    292.97 o 
   5   3  24      854.88     1030.81    365.45 o 
   7   3  24     1563.22     1976.44   1112.29 o 
   9   3  24      570.01      556.36    409.45 o 
  11   3  24      646.26     1047.22    499.98 o 
  13   3  24      441.22       -7.60    363.10 o 
 -16   4  24     1025.83      987.07    383.92 o 
 -14   4  24       38.30     -291.39    324.09 o 
 -12   4  24     3326.27     3566.61   1273.94 o 
 -10   4  24      136.59      381.09    290.07 o 
  -8   4  24       69.55      109.17    275.52 o 
  -6   4  24       57.27      -12.15    244.96 o 
  -4   4  24       75.59       -6.18    307.23 o 
  -2   4  24     3101.86     3919.86   1668.39 o 
   0   4  24      462.88      373.11    367.97 o 
   2   4  24      330.77      285.48    312.03 o 
   4   4  24      182.69      -69.54    368.12 o 
   6   4  24       89.50      591.33    343.39 o 
   8   4  24      125.49       79.28    472.13 o 
 -25   1  25     8702.90     8686.09   1098.38 o 
 -23   1  25     2754.10      696.29    866.06 o 
 -21   1  25       23.07     -289.24    312.20 o 
 -19   1  25      648.22      116.93    360.51 o 
 -17   1  25     3176.61     1651.36   1165.05 o 
 -15   1  25     4067.56     3839.44   1225.16 o 
 -13   1  25     4675.96     4133.08   1605.49 o 
 -11   1  25        2.18     -106.93    181.61 o 
  -9   1  25      168.49      341.83    224.80 o 
  -7   1  25     4915.74     5492.75   2044.02 o 
  -5   1  25     1280.11     1151.94   1020.12 o 
  -3   1  25     4936.92      -58.52   2604.39 o 
  -1   1  25     1928.64     1995.49   1228.25 o 
   1   1  25     1762.70     2108.05   2529.77 o 
   3   1  25     1796.72     1047.72    807.69 o 
   5   1  25     2351.85     2048.31   1608.02 o 
   7   1  25       59.02     -186.33    357.92 o 
   9   1  25        0.33      -52.87    260.05 o 
  11   1  25      847.77     1168.26    609.54 o 
  13   1  25       57.82      -44.43    296.27 o 
  15   1  25     1773.08     3056.33    583.70 o 
 -24   2  25      364.42       54.33    535.00 o 
 -22   2  25        2.71       91.42    492.40 o 
 -20   2  25      255.95       59.38    479.22 o 
 -18   2  25      337.60      496.01    290.66 o 
 -16   2  25       33.99     -153.86    227.20 o 
 -14   2  25       57.45      323.99    263.19 o 
 -12   2  25      861.88      635.12    299.34 o 
 -10   2  25     4316.41     4727.92   1005.50 o 
  -8   2  25     2886.01     2142.15   1763.17 o 
  -6   2  25      262.03      458.54    260.61 o 
  -4   2  25     1969.68     2157.60    759.70 o 
  -2   2  25        6.70      -99.23    291.24 o 
   0   2  25      650.64      612.54    283.80 o 
   2   2  25     5899.90     -544.57   2765.44 o 
   4   2  25     2010.97     2793.35    917.74 o 
   6   2  25      241.39      -51.74    906.97 o 
   8   2  25      700.78      145.23   1048.65 o 
  10   2  25     2768.54     1953.41   1352.43 o 
  12   2  25     1019.03      893.65    351.96 o 
  14   2  25      156.12      220.60    249.62 o 
 -21   3  25       12.93     -183.30    258.15 o 
 -19   3  25     1169.35     1247.41    378.86 o 
 -17   3  25     1109.72     1695.83    556.99 o 
 -15   3  25      109.78      126.96    277.86 o 
 -13   3  25      856.68      800.30    686.35 o 
 -11   3  25        8.41      143.55    260.95 o 
  -9   3  25     1582.73     2265.89    605.24 o 
  -7   3  25     1700.99     1962.32    499.69 o 
  -5   3  25     1101.86     1328.96    681.09 o 
  -3   3  25      586.23      455.51    294.09 o 
  -1   3  25       60.69      299.50    704.52 o 
   1   3  25     2422.48     2987.94   1110.83 o 
   3   3  25       90.78       57.37    574.53 o 
   5   3  25      772.95      653.83    311.51 o 
   7   3  25      188.69      156.42    695.17 o 
   9   3  25      680.80      501.00    402.09 o 
  11   3  25      126.26     -103.95    348.86 o 
 -14   4  25      547.63     1102.32    378.50 o 
 -12   4  25      823.55      869.46    399.75 o 
 -10   4  25     1397.62     1363.73    453.82 o 
  -8   4  25      614.93      609.84    315.87 o 
  -6   4  25       32.31      465.87    293.96 o 
  -4   4  25      188.37     -121.35    270.22 o 
  -2   4  25      313.91      416.15    301.51 o 
   0   4  25        0.51     -138.40    263.90 o 
   2   4  25     1016.74     1292.37    996.56 o 
   4   4  25        1.88      168.55    290.06 o 
   6   4  25      213.13      407.15    401.51 o 
 -24   0  26     6197.34     6785.44    944.81 o 
 -22   0  26     4311.57     5282.24    841.15 o 
 -20   0  26     1212.90      752.75    666.19 o 
 -18   0  26     1988.17     2241.98   1592.32 o 
 -16   0  26     2971.86     1419.39   1290.53 o 
 -12   0  26       32.53     -216.14    908.08 o 
 -10   0  26     1192.65      115.96   1238.11 o 
  -8   0  26    10019.90     -569.45   2293.12 o 
  -6   0  26     1651.41    -1306.54   3375.42 o 
  -4   0  26    14248.05    -1648.26   3336.14 o 
  -2   0  26      283.45    -1383.35   3530.59 o 
   0   0  26     1137.89      664.46   3866.50 o 
   2   0  26      342.48       63.96   3482.71 o 
   4   0  26     3367.61     2950.87   1999.44 o 
   6   0  26      572.98      636.24    419.10 o 
   8   0  26      463.95     1092.98    675.47 o 
  10   0  26        2.25      -88.75    385.69 o 
  12   0  26      369.58      481.88    489.77 o 
  14   0  26     3847.29     5443.40    948.65 o 
 -23   1  26       22.42     -163.21    267.53 o 
 -21   1  26        3.36       21.95    290.53 o 
 -19   1  26      133.82       -8.05    312.52 o 
 -17   1  26      144.62     -105.30    334.78 o 
 -15   1  26       47.26        1.21    208.78 o 
 -13   1  26       76.96      -13.79    195.02 o 
 -11   1  26     1144.21      617.65    435.84 o 
  -9   1  26     2885.01     2176.48   1245.45 o 
  -7   1  26      424.31      351.04    311.49 o 
  -5   1  26        0.33       81.53    283.58 o 
  -3   1  26      206.39      209.13    838.01 o 
  -1   1  26     1083.80     1012.34    508.40 o 
   1   1  26      409.52      530.71    426.16 o 
   3   1  26      170.60     -823.45   2697.99 o 
   5   1  26     1861.49     1976.81    940.89 o 
   7   1  26     1708.39     1703.27   1212.08 o 
   9   1  26     1865.72     2375.31    919.00 o 
  11   1  26       28.59     -255.96    317.31 o 
  13   1  26      457.48      716.13    560.45 o 
 -22   2  26     4989.42     6608.77   1020.22 o 
 -20   2  26      366.76      344.49    516.32 o 
 -18   2  26        0.24      -41.16    267.94 o 
 -16   2  26        0.52      -42.35    250.75 o 
 -14   2  26      168.05      310.10    265.01 o 
 -12   2  26     2710.71     2888.44    975.68 o 
 -10   2  26       62.41      -91.54    229.57 o 
  -8   2  26        3.83     -163.65    538.58 o 
  -6   2  26       48.10       73.68    405.44 o 
  -4   2  26      796.21      988.85    306.17 o 
  -2   2  26       24.41     -231.14    469.94 o 
   0   2  26      121.23     -198.15    216.84 o 
   2   2  26       12.87      -13.57    275.16 o 
   4   2  26     2567.29     -370.13   2718.64 o 
   6   2  26      191.11     -119.76    471.08 o 
   8   2  26      205.89      496.37    408.18 o 
  10   2  26       79.52      299.63    380.39 o 
  12   2  26     1559.30     2173.52    852.91 o 
 -19   3  26     1148.46     1003.01    363.66 o 
 -17   3  26      814.02      745.00    334.62 o 
 -15   3  26     1268.44     1177.58    748.29 o 
 -13   3  26      205.19       92.51    289.40 o 
 -11   3  26     1386.47     1363.05    576.48 o 
  -9   3  26       15.41      -54.76    263.69 o 
  -7   3  26      749.31      941.13    682.95 o 
  -5   3  26       81.94     -197.94    293.56 o 
  -3   3  26        0.48     -149.05    301.51 o 
  -1   3  26      441.17      336.57    301.72 o 
   1   3  26      643.08      239.41    330.87 o 
   3   3  26       18.29      135.42    627.84 o 
   5   3  26      279.72      322.72    456.99 o 
   7   3  26      149.32       -0.60    618.15 o 
   9   3  26       54.95     -179.27    785.57 o 
 -12   4  26      453.35      419.09    386.26 o 
 -10   4  26     1660.71     1115.91    367.91 o 
  -8   4  26     1777.43     2343.75    913.70 o 
  -6   4  26       26.55        2.73    306.16 o 
  -4   4  26      118.16     -155.70    261.99 o 
  -2   4  26       47.36      157.89    278.33 o 
   0   4  26      256.53      406.88    330.01 o 
   2   4  26      883.48      679.59    548.90 o 
 -23   1  27      936.11      358.77    405.83 o 
 -21   1  27      509.91      -84.23    360.89 o 
 -19   1  27     3168.98     1293.78    945.88 o 
 -17   1  27        5.98      305.57    399.67 o 
 -15   1  27     1316.98     1056.76    507.59 o 
 -13   1  27       83.93       99.52    236.66 o 
 -11   1  27     2335.09     1841.25    776.40 o 
  -9   1  27        9.87      -18.24    473.57 o 
  -7   1  27       44.74     -139.62    294.84 o 
  -5   1  27     1833.02     1960.17   2922.18 o 
  -3   1  27     2287.97     3155.09    990.74 o 
  -1   1  27     4100.29    -1024.83   2773.41 o 
   1   1  27      160.59    -1394.59   2771.86 o 
   3   1  27     2780.54    -1780.91   2961.41 o 
   5   1  27       71.67    -1809.10   2739.08 o 
   7   1  27     2090.01     2586.72   1768.42 o 
   9   1  27      329.01      238.30    523.60 o 
  11   1  27      417.60      180.11    435.71 o 
 -20   2  27      671.65     1281.62    761.60 o 
 -18   2  27       25.84      191.15    269.66 o 
 -16   2  27      212.47      388.71    297.29 o 
 -14   2  27     1530.87     1763.22    771.04 o 
 -12   2  27     1488.63     1592.75    846.77 o 
 -10   2  27     1514.30     1307.61    457.56 o 
  -8   2  27       52.60      124.06    260.24 o 
  -6   2  27     2530.09     2726.35   1602.07 o 
  -4   2  27      617.65      858.44    428.37 o 
  -2   2  27       21.53       -8.07    903.41 o 
   0   2  27     1546.40     1197.54    606.75 o 
   2   2  27       40.94      -12.28    244.12 o 
   4   2  27       23.23     -289.94    388.68 o 
   6   2  27      509.70      371.82    381.77 o 
   8   2  27       27.01        3.33    332.75 o 
  10   2  27        2.73      120.85    528.29 o 
 -17   3  27        1.29     -199.49    256.04 o 
 -15   3  27      605.55     1084.46    392.48 o 
 -13   3  27      365.64       46.14    300.39 o 
 -11   3  27      263.43      392.61    309.91 o 
  -9   3  27     4738.98     5949.01   1335.99 o 
  -7   3  27       78.27      -21.70    250.09 o 
  -5   3  27       49.70      -72.56    476.74 o 
  -3   3  27       75.17     -220.92    513.45 o 
  -1   3  27      637.26      577.19    313.33 o 
   1   3  27      476.79      279.37    688.24 o 
   3   3  27      137.51       94.84    489.48 o 
   5   3  27       20.46      -82.92    283.73 o 
   7   3  27        2.67     -230.60    565.89 o 
  -6   4  27      190.35      214.83    314.68 o 
  -4   4  27      378.50      643.16    353.61 o 
 -22   0  28     1486.37      -26.82    577.13 o 
 -20   0  28     2833.80       27.59   1149.50 o 
 -18   0  28     1768.85        9.00    955.63 o 
 -16   0  28      148.30       37.29    770.68 o 
 -14   0  28      767.53      159.58    786.73 o 
 -12   0  28     1171.79       53.48    971.76 o 
 -10   0  28     1627.70      268.42   1536.28 o 
  -8   0  28     5496.70     -905.04   2747.99 o 
  -6   0  28      312.79     -411.86   3556.60 o 
  -4   0  28       24.30      595.29   3826.71 o 
  -2   0  28      137.38      790.48   4055.18 o 
   0   0  28      397.14    -1881.07   3693.88 o 
   2   0  28       23.77       65.16    435.05 o 
   4   0  28      127.25      -21.59   1459.55 o 
   6   0  28     3709.66     -196.14   4373.80 o 
   8   0  28       99.18     -589.62    413.67 o 
  10   0  28     2388.37     2860.61   2058.15 o 
 -21   1  28      101.76      -86.15    340.51 o 
 -19   1  28      244.08      538.79    471.88 o 
 -17   1  28       95.54      -81.19    386.90 o 
 -15   1  28      121.98      153.39    234.46 o 
 -13   1  28     2233.94     2185.47    872.61 o 
 -11   1  28     3047.69     3106.03    930.28 o 
  -9   1  28      248.15       88.06    242.72 o 
  -7   1  28      401.63      362.99    641.51 o 
  -5   1  28      610.10      107.55   2884.74 o 
  -3   1  28       29.89    -1305.88   2887.05 o 
  -1   1  28     2184.07    -2300.44   2940.54 o 
   1   1  28     1619.49    -1344.31   3014.80 o 
   3   1  28       52.25      577.31   3144.75 o 
   5   1  28      407.50      669.94   2804.84 o 
   7   1  28        1.13     -497.74    694.99 o 
   9   1  28      458.17      444.02    508.83 o 
 -18   2  28        3.24      -25.72    257.98 o 
 -16   2  28     1414.90      901.43    455.93 o 
 -14   2  28       32.57       73.39    529.91 o 
 -12   2  28      228.69       59.46    503.21 o 
 -10   2  28      141.93      235.04    379.36 o 
  -8   2  28     2726.75     2021.48   1750.40 o 
  -6   2  28       17.04     -256.36    494.50 o 
  -4   2  28      190.37       43.54    461.30 o 
  -2   2  28       37.11     -185.16    766.88 o 
   0   2  28      649.58      544.31    959.38 o 
   2   2  28     3427.14     2476.84   1468.64 o 
   4   2  28      347.45      117.95    867.16 o 
   6   2  28      472.66     -161.58   2861.45 o 
   8   2  28      315.87       97.26   4686.09 o 
 -15   3  28       66.52      -14.27    312.99 o 
 -13   3  28      421.33      195.90    304.09 o 
 -11   3  28     1480.27     1668.51   1287.76 o 
  -9   3  28      497.01      878.55    480.28 o 
  -7   3  28      602.57      298.58    406.53 o 
  -5   3  28      508.84      809.57    633.59 o 
  -3   3  28        0.59      -22.78    349.23 o 
  -1   3  28     1234.77     1547.97    681.79 o 
   1   3  28      597.92      620.91    958.26 o 
   3   3  28        0.87       98.00    294.33 o 
 -19   1  29       45.21     -108.95    447.09 o 
 -17   1  29     2578.34     1744.78    994.03 o 
 -15   1  29      642.40      407.48    289.83 o 
 -13   1  29      391.96      395.27    301.33 o 
 -11   1  29        3.27    -1044.70   2182.46 o 
  -9   1  29     1640.26     -365.26   2523.13 o 
  -7   1  29      142.57    -1398.39   2714.15 o 
  -5   1  29     1849.43    -2947.30   2928.17 o 
  -3   1  29       70.77    -1022.85   2972.10 o 
  -1   1  29      385.16    -2060.21   3049.45 o 
   1   1  29       29.81      436.37   3134.93 o 
   3   1  29      674.49     -514.82   3175.32 o 
   5   1  29      127.41     -317.03    395.15 o 
   7   1  29       25.33     -242.76    461.11 o 
 -16   2  29     1839.35     1682.81    767.61 o 
 -14   2  29      794.54      539.29    325.32 o 
 -12   2  29     1050.46     1045.12    677.29 o 
 -10   2  29     1080.15      924.99    599.56 o 
  -8   2  29     2604.83     2921.23   1548.49 o 
  -6   2  29       70.61       10.21    581.71 o 
  -4   2  29        4.93      -52.14    764.56 o 
  -2   2  29     1847.68     2333.56   1319.24 o 
   0   2  29      218.56      316.68    472.98 o 
   2   2  29     1034.00    -1579.41   2738.32 o 
   4   2  29     2449.02      935.04   2982.81 o 
  -9   3  29     1031.93      764.49    598.44 o 
  -7   3  29      755.17      833.72    601.11 o 
  -5   3  29      791.29      718.98    805.28 o 
  -3   3  29       21.17     -309.27    697.53 o 
  -1   3  29       94.02      133.43    714.07 o 
 -18   0  30        1.65      178.80   1047.16 o 
 -16   0  30     1089.04      -91.44    785.91 o 
 -14   0  30     4889.80      -20.26    813.38 o 
 -12   0  30      551.63     -233.46   1190.37 o 
 -10   0  30     1625.67       -9.90   2336.09 o 
  -8   0  30      290.94    -1148.35   3083.85 o 
  -6   0  30     1506.29      173.34   4395.34 o 
  -4   0  30     2143.36     1751.23   4861.03 o 
  -2   0  30     4305.06      678.94   4532.51 o 
   0   0  30     2111.77      335.57   4257.11 o 
   2   0  30      689.37     1321.56   4623.60 o 
   4   0  30     1843.11      475.95   4955.17 o 
   6   0  30      261.58      341.56    495.79 o 
 -17   1  30      388.77       56.21    967.36 o 
 -15   1  30        1.60     -282.62   1040.70 o 
 -13   1  30       26.88        7.60   1267.82 o 
 -11   1  30     1525.89      -49.70   2361.03 o 
  -9   1  30      812.08    -1495.17   2630.93 o 
  -7   1  30      294.68    -1692.48   2872.33 o 
  -5   1  30       92.31    -2920.62   3043.71 o 
  -3   1  30      799.60    -1699.86   3257.94 o 
  -1   1  30     1037.18      447.45   3257.22 o 
   1   1  30      720.02    -1345.52   3215.37 o 
   3   1  30      541.18    -1044.95   3054.87 o 
   5   1  30       75.38      -64.01    684.16 o 
 -14   2  30     1148.22     1244.86    673.64 o 
 -12   2  30      170.90      431.79    628.03 o 
 -10   2  30      445.16      716.48    329.76 o 
  -8   2  30       54.92     -113.77    420.87 o 
  -6   2  30     2306.19     2868.14    820.24 o 
  -4   2  30        6.59     -233.30    466.07 o 
  -2   2  30      450.55    -1238.92   3188.49 o 
   0   2  30       48.32    -1627.65   2855.14 o 
   2   2  30      202.68    -1155.75   2869.86 o 
 -13   1  31       59.30    -1063.77   1610.07 o 
 -11   1  31     4720.36      741.66   2559.58 o 
  -9   1  31      425.08     1185.44   2894.56 o 
  -7   1  31       57.34     -490.01   3031.27 o 
  -5   1  31      722.11     -833.33   3367.24 o 
  -3   1  31      308.20     -740.31   3225.55 o 
  -1   1  31     1289.10     -512.12   3337.77 o 
   1   1  31     1631.94      141.58   3275.03 o 
  -8   0  32     3061.71      692.51   4632.43 o 
  -6   0  32     1644.52      603.26   5063.80 o 
  -4   0  32      248.81    -2253.50   4590.36 o 
                                                 
